# Supplementary material for: Integrating Multiple Genomic Data to Predict Disease-Causing Nonsynonymous Single Nucleotide Variants in Exome Sequencing Studies
Source: PLoS Genet. 2014 Mar 20;10(3):e1004237. doi: 10.1371/journal.pgen.1004237 (PMC3961190; doi:10.1371/journal.pgen.1004237)
Supplement: Table S1 — Lists of diseases, genes, disease-gene associations, and disease categories. (XLS) [file pgen.1004237.s001.xls]

## Sheet: Table S1 (A)
Summary of the 1,436 diseases in validation experiments
MIM Morbid Accession	Number of Causative SNVs	Number of Associated Genes	MIM Morbid Description
100070	1	1	AORTIC ANEURYSM, FAMILIAL ABDOMINAL, 1; AAA1
100800	2	1	ACHONDROPLASIA; ACH
101000	14	1	NEUROFIBROMATOSIS, TYPE II; NF2
101400	3	1	SAETHRE-CHOTZEN SYNDROME; SCS
101600	4	1	PFEIFFER SYNDROME
101800	1	1	ACRODYSOSTOSIS 1, WITH OR WITHOUT HORMONE RESISTANCE; ACRDYS1
102370	5	1	ACROMICRIC DYSPLASIA; ACMICD
102530	1	1	SPERMATOGENIC FAILURE 6; SPGF6
102700	19	1	SEVERE COMBINED IMMUNODEFICIENCY, AUTOSOMAL RECESSIVE, T CELL-NEGATIVE,
103050	19	1	ADENYLOSUCCINASE DEFICIENCY
103580	13	1	PSEUDOHYPOPARATHYROIDISM, TYPE IA; PHP1A
104290	1	1	ALTERNATING HEMIPLEGIA OF CHILDHOOD 1; AHC1
104300	12	1	ALZHEIMER DISEASE; AD
105120	2	1	AMYLOIDOSIS, FINNISH TYPE
105150	1	1	CEREBRAL AMYLOID ANGIOPATHY, CST3-RELATED
105200	5	3	AMYLOIDOSIS, FAMILIAL VISCERAL
105210	56	1	AMYLOIDOSIS, HEREDITARY, TRANSTHYRETIN-RELATED
105250	5	1	AMYLOIDOSIS, PRIMARY LOCALIZED CUTANEOUS, 1; PLCA1
105400	45	1	AMYOTROPHIC LATERAL SCLEROSIS 1; ALS1
105650	18	1	DIAMOND-BLACKFAN ANEMIA; DBA
106100	19	1	ANGIOEDEMA, HEREDITARY, TYPE I; HAE1
106210	25	1	ANIRIDIA; AN
106260	2	1	ANKYLOBLEPHARON-ECTODERMAL DEFECTS-CLEFT LIP/PALATE
106600	2	1	TOOTH AGENESIS, SELECTIVE, 1; STHAG1
106700	1	1	TOTAL ANOMALOUS PULMONARY VENOUS RETURN 1; TAPVR1
107250	1	1	ANTERIOR SEGMENT MESENCHYMAL DYSGENESIS; ASMD
108120	1	1	ARTHROGRYPOSIS, DISTAL, TYPE 1A; DA1A
108300	1	1	STICKLER SYNDROME, TYPE I; STL1
108500	15	1	EPISODIC ATAXIA, TYPE 2; EA2
108720	3	1	ATELOSTEOGENESIS, TYPE I; AOI
108721	2	1	ATELOSTEOGENESIS, TYPE III; AOIII
108770	2	1	ATRIAL STANDSTILL
108900	34	1	ATRIAL SEPTAL DEFECT 7 WITH OR WITHOUT ATRIOVENTRICULAR CONDUCTION
108985	1	1	SVEINSSON CHORIORETINAL ATROPHY; SCRA
109400	10	1	BASAL CELL NEVUS SYNDROME; BCNS
109800	4	1	BLADDER CANCER
110100	21	1	BLEPHAROPHIMOSIS, PTOSIS, AND EPICANTHUS INVERSUS; BPES
112310	1	1	BOOMERANG DYSPLASIA
112500	4	2	BRACHYDACTYLY, TYPE A1; BDA1
112600	5	2	BRACHYDACTYLY, TYPE A2; BDA2
113100	1	1	BRACHYDACTYLY, TYPE C; BDC
113200	1	1	BRACHYDACTYLY, TYPE D; BDD
113300	2	1	BRACHYDACTYLY, TYPE E1; BDE1
113500	2	1	BRACHYOLMIA TYPE 3
113620	3	1	BRANCHIOOCULOFACIAL SYNDROME; BOFS
113650	10	1	BRANCHIOOTORENAL SYNDROME 1; BOR1
113800	23	2	EPIDERMOLYTIC HYPERKERATOSIS; EHK
113900	2	1	PROGRESSIVE FAMILIAL HEART BLOCK, TYPE IA; PFHB1A
114000	1	1	CAFFEY DISEASE
114290	14	1	CAMPOMELIC DYSPLASIA
114480	59	6	BREAST CANCER
114500	5	3	COLORECTAL CANCER; CRC
114550	19	4	HEPATOCELLULAR CARCINOMA
115150	24	4	CARDIOFACIOCUTANEOUS SYNDROME
115195	12	1	CARDIOMYOPATHY, FAMILIAL HYPERTROPHIC, 2; CMH2
115196	4	1	CARDIOMYOPATHY, FAMILIAL HYPERTROPHIC, 3; CMH3
115197	37	1	CARDIOMYOPATHY, FAMILIAL HYPERTROPHIC, 4; CMH4
115200	8	1	CARDIOMYOPATHY, DILATED, 1A; CMD1A
115210	5	1	CARDIOMYOPATHY, FAMILIAL RESTRICTIVE, 1; RCM1
115300	1	1	HYPERCAROTENEMIA AND VITAMIN A DEFICIENCY, AUTOSOMAL DOMINANT
115310	4	1	PARAGANGLIOMAS 4; PGL4
115700	1	1	CATARACT, CRYSTALLINE ACULEIFORM
116150	3	2	CATARACT-MICROCORNEA SYNDROME
116200	4	1	CATARACT, ZONULAR PULVERULENT 1; CZP1
116600	2	1	CATARACT, POSTERIOR POLAR, 1; CTPP1
116800	5	1	CATARACT, LAMELLAR
116860	2	1	CEREBRAL CAVERNOUS MALFORMATIONS; CCM
116920	14	1	LEUKOCYTE ADHESION DEFICIENCY, TYPE I; LAD
117000	22	1	CENTRAL CORE DISEASE OF MUSCLE
117550	9	1	SOTOS SYNDROME 1; SOTOS1
118100	4	1	KLIPPEL-FEIL SYNDROME 1, AUTOSOMAL DOMINANT; KFS1
118200	35	1	CHARCOT-MARIE-TOOTH DISEASE, DEMYELINATING, TYPE 1B; CMT1B
118210	1	1	CHARCOT-MARIE-TOOTH DISEASE, AXONAL, TYPE 2A1; CMT2A1
118220	8	1	CHARCOT-MARIE-TOOTH DISEASE, DEMYELINATING, TYPE 1A; CMT1A
118300	3	1	CHARCOT-MARIE-TOOTH DISEASE AND DEAFNESS
118400	7	1	CHERUBISM
118450	30	1	ALAGILLE SYNDROME 1; ALGS1
118600	3	1	CHONDROCALCINOSIS 2; CCAL2
118700	2	1	CHOREA, BENIGN HEREDITARY; BHC
118800	1	1	PAROXYSMAL NONKINESIGENIC DYSKINESIA 1; PNKD1
119300	25	1	VAN DER WOUDE SYNDROME 1; VWS1
119500	8	1	POPLITEAL PTERYGIUM SYNDROME; PPS
119600	35	1	CLEIDOCRANIAL DYSPLASIA; CCD
119800	1	1	CLUBFOOT, CONGENITAL, WITH OR WITHOUT DEFICIENCY OF LONG BONES AND/OR
119900	1	1	DIGITAL CLUBBING, ISOLATED CONGENITAL
120100	5	1	FAMILIAL COLD AUTOINFLAMMATORY SYNDROME 1; FCAS1
120200	1	1	COLOBOMA, OCULAR
120330	10	1	PAPILLORENAL SYNDROME
120435	47	1	LYNCH SYNDROME I
120970	3	1	CONE-ROD DYSTROPHY 2; CORD2
121050	15	1	ARTHROGRYPOSIS, DISTAL, TYPE 9; DA9
121200	8	1	SEIZURES, BENIGN FAMILIAL NEONATAL, 1; BFNS1
121201	3	1	SEIZURES, BENIGN FAMILIAL NEONATAL, 2; BFNS2
121300	14	1	COPROPORPHYRIA, HEREDITARY; HCP
121800	14	1	CORNEAL DYSTROPHY, CRYSTALLINE, OF SCHNYDER
121850	1	1	CORNEAL DYSTROPHY, FLECK
121900	2	1	CORNEAL DYSTROPHY, GROENOUW TYPE I; CDGG1
122000	2	1	CORNEAL DYSTROPHY, POSTERIOR POLYMORPHOUS, 1; PPCD1
122100	14	2	CORNEAL DYSTROPHY, MEESMANN; MECD
122200	9	1	CORNEAL DYSTROPHY, LATTICE TYPE I; LCD1
122470	15	1	CORNELIA DE LANGE SYNDROME 1; CDLS1
122700	3	1	COUMARIN RESISTANCE
122860	2	1	CRANIODIAPHYSEAL DYSPLASIA, AUTOSOMAL DOMINANT; CDD
122880	1	1	CRANIOFACIAL-DEAFNESS-HAND SYNDROME; CDHS
123000	3	1	CRANIOMETAPHYSEAL DYSPLASIA, AUTOSOMAL DOMINANT; CMDD
123100	2	1	CRANIOSYNOSTOSIS, TYPE 1; CRS1
123320	3	1	CREATINE PHOSPHOKINASE, ELEVATED SERUM
123400	6	1	CREUTZFELDT-JAKOB DISEASE; CJD
123500	4	1	CROUZON SYNDROME
123790	2	1	BEARE-STEVENSON CUTIS GYRATA SYNDROME; BSTVS
124200	28	1	DARIER-WHITE DISEASE; DAR
124500	1	1	DEAFNESS, CONGENITAL, WITH KERATOPACHYDERMIA AND CONSTRICTIONS OF
125250	1	1	OPTIC ATROPHY WITH OR WITHOUT DEAFNESS, OPHTHALMOPLEGIA, MYOPATHY,
125310	15	1	CEREBRAL ARTERIOPATHY, AUTOSOMAL DOMINANT, WITH SUBCORTICAL INFARCTS
125420	1	1	DENTIN DYSPLASIA, TYPE II
125500	1	1	DENTINOGENESIS IMPERFECTA, SHIELDS TYPE III
125700	23	1	DIABETES INSIPIDUS, NEUROHYPOPHYSEAL
125800	22	1	DIABETES INSIPIDUS, NEPHROGENIC, AUTOSOMAL
125850	3	1	MATURITY-ONSET DIABETES OF THE YOUNG, TYPE 1; MODY1
125851	29	1	MATURITY-ONSET DIABETES OF THE YOUNG, TYPE 2; MODY2
125853	8	7	DIABETES MELLITUS, NONINSULIN-DEPENDENT; NIDDM
126600	1	1	DOYNE HONEYCOMB RETINAL DYSTROPHY; DHRD
127300	3	1	LERI-WEILL DYSCHONDROSTEOSIS; LWD
127400	4	1	DYSCHROMATOSIS SYMMETRICA HEREDITARIA 1
127750	1	1	DEMENTIA, LEWY BODY; DLB
128200	5	1	EPISODIC KINESIGENIC DYSKINESIA 1; EKD1
128230	28	1	DYSTONIA, DOPA-RESPONSIVE; DRD
128235	6	1	DYSTONIA 12; DYT12
129400	5	1	RAPP-HODGKIN SYNDROME; RHS
129490	1	1	ECTODERMAL DYSPLASIA 10A, HYPOHIDROTIC/HAIR/NAIL TYPE, AUTOSOMAL DOMINANT;
129500	3	1	CLOUSTON SYNDROME
129600	1	1	ECTOPIA LENTIS 1, ISOLATED, AUTOSOMAL DOMINANT; ECTOL1
130000	5	1	EHLERS-DANLOS SYNDROME, TYPE I
130010	5	2	EHLERS-DANLOS SYNDROME, TYPE II
130050	8	1	EHLERS-DANLOS SYNDROME, TYPE IV, AUTOSOMAL DOMINANT
130070	2	1	EHLERS-DANLOS SYNDROME, PROGEROID FORM
130600	16	1	ELLIPTOCYTOSIS 2; EL2
131100	49	1	MULTIPLE ENDOCRINE NEOPLASIA, TYPE I; MEN1
131300	6	1	CAMURATI-ENGELMANN DISEASE; CAEND
131750	3	1	EPIDERMOLYSIS BULLOSA DYSTROPHICA, AUTOSOMAL DOMINANT; DDEB
131760	17	2	EPIDERMOLYSIS BULLOSA SIMPLEX, DOWLING-MEARA TYPE
131800	29	2	EPIDERMOLYSIS BULLOSA SIMPLEX, LOCALIZED
131850	1	1	EPIDERMOLYSIS BULLOSA DYSTROPHICA, PRETIBIAL
131900	15	2	EPIDERMOLYSIS BULLOSA SIMPLEX, GENERALIZED
131950	1	1	EPIDERMOLYSIS BULLOSA SIMPLEX, OGNA TYPE
132400	10	1	EPIPHYSEAL DYSPLASIA, MULTIPLE, 1; EDM1
132600	7	1	PILOMATRIXOMA
132800	4	1	MULTIPLE SELF-HEALING SQUAMOUS EPITHELIOMA, SUSCEPTIBILITY TO; MSSE
132900	1	1	AORTIC ANEURYSM, FAMILIAL THORACIC 4; AAT4
133020	4	1	ERYTHERMALGIA, PRIMARY
133100	2	1	ERYTHROCYTOSIS, FAMILIAL, 1; ECYT1
133200	6	2	ERYTHROKERATODERMIA VARIABILIS ET PROGRESSIVA; EKVP
133239	1	1	ESOPHAGEAL CANCER
133700	10	1	EXOSTOSES, MULTIPLE, TYPE I
133701	7	1	EXOSTOSES, MULTIPLE, TYPE II
133780	16	1	EXUDATIVE VITREORETINOPATHY 1; EVR1
134610	4	1	FAMILIAL MEDITERRANEAN FEVER, AUTOSOMAL DOMINANT
135100	8	1	FIBRODYSPLASIA OSSIFICANS PROGRESSIVA; FOP
135150	2	1	BIRT-HOGG-DUBE SYNDROME; BHD
135700	6	1	FIBROSIS OF EXTRAOCULAR MUSCLES, CONGENITAL, 1; CFEOM1
136120	10	1	FISH-EYE DISEASE; FED
136520	2	1	FOVEAL HYPOPLASIA AND PRESENILE CATARACT SYNDROME
136680	1	1	FRASIER SYNDROME
136760	3	1	FRONTONASAL DYSPLASIA 1; FND1
136800	5	1	CORNEAL DYSTROPHY, FUCHS ENDOTHELIAL, 1; FECD1
136880	11	1	FUNDUS ALBIPUNCTATUS
136900	3	1	FUNDUS DYSTROPHY, PSEUDOINFLAMMATORY, OF SORSBY; SFD
137215	3	1	GASTRIC CANCER, HEREDITARY DIFFUSE; HDGC
137440	6	1	GERSTMANN-STRAUSSLER DISEASE; GSD
137600	2	1	IRIDOGONIODYSGENESIS, TYPE 2; IRID2
137750	45	1	GLAUCOMA 1, OPEN ANGLE, A; GLC1A
137760	4	1	GLAUCOMA, PRIMARY OPEN ANGLE; POAG
137920	19	1	RENAL CYSTS AND DIABETES SYNDROME
138500	1	1	HYPERGLYCINURIA
138800	1	1	GOITER, MULTINODULAR 1, WITH OR WITHOUT SERTOLI-LEYDIG CELL TUMORS;
139090	8	1	GRAY PLATELET SYNDROME; GPS
139210	3	1	MYHRE SYNDROME; MYHRS
140000	1	1	HAND-FOOT-UTERUS SYNDROME
141200	3	2	HEMATURIA, BENIGN FAMILIAL; BFH
141500	12	1	MIGRAINE, FAMILIAL HEMIPLEGIC, 1; FHM1
142623	33	1	HIRSCHSPRUNG DISEASE, SUSCEPTIBILITY TO, 1; HSCR1
142680	10	1	PERIODIC FEVER, FAMILIAL, AUTOSOMAL DOMINANT
142690	1	1	ACNE INVERSA, FAMILIAL, 1; ACNINV1
142900	5	1	HOLT-ORAM SYNDROME; HOS
142945	55	1	HOLOPROSENCEPHALY 3; HPE3
142946	5	1	HOLOPROSENCEPHALY 4; HPE4
143095	4	1	SPONDYLOEPIPHYSEAL DYSPLASIA WITH CONGENITAL JOINT DISLOCATIONS
143470	3	1	HYPERALPHALIPOPROTEINEMIA 1; HALP1
143500	2	1	GILBERT SYNDROME
143860	1	1	HYPERCHLORHIDROSIS, ISOLATED
143880	4	1	HYPERCALCEMIA, INFANTILE
143890	42	1	HYPERCHOLESTEROLEMIA, FAMILIAL
144010	2	1	HYPERCHOLESTEROLEMIA, AUTOSOMAL DOMINANT, TYPE B
144200	16	1	PALMOPLANTAR KERATODERMA, EPIDERMOLYTIC; EPPK
144700	1	1	RENAL CELL CARCINOMA, NONPAPILLARY; RCC
144750	2	1	HYPEROSTOSIS CORTICALIS GENERALISATA, BENIGN FORM OF WORTH, WITH TORUS
145000	7	2	HYPERPARATHYROIDISM 1; HRPT1
145001	1	1	HYPERPARATHYROIDISM 2; HRPT2
145250	1	1	HYPERPIGMENTATION, FAMILIAL PROGRESSIVE, 2; FPH2
145600	35	1	MALIGNANT HYPERTHERMIA, SUSCEPTIBILITY TO, 1; MHS1
145650	1	1	THYROID HORMONE RESISTANCE, SELECTIVE PITUITARY; PRTH
145900	27	3	HYPERTROPHIC NEUROPATHY OF DEJERINE-SOTTAS
145980	14	1	HYPOCALCIURIC HYPERCALCEMIA, FAMILIAL, TYPE I; HHC1
146000	5	1	HYPOCHONDROPLASIA; HCH
146110	22	6	HYPOGONADOTROPIC HYPOGONADISM 7 WITH OR WITHOUT ANOSMIA; HH7
146200	18	3	HYPOPARATHYROIDISM, FAMILIAL ISOLATED; FIH
146255	1	1	HYPOPARATHYROIDISM, SENSORINEURAL DEAFNESS, AND RENAL DISEASE; HDR
146300	58	1	HYPOPHOSPHATASIA, ADULT
146510	1	1	PALLISTER-HALL SYNDROME; PHS
146800	10	1	ICHTHYOSIS, BULLOUS TYPE
147060	12	1	HYPER-IgE RECURRENT INFECTION SYNDROME, AUTOSOMAL DOMINANT
147250	2	1	SOLITARY MEDIAN MAXILLARY CENTRAL INCISOR; SMMCI
147480	7	2	CHOLESTASIS, INTRAHEPATIC, OF PREGNANCY, 1; ICP1
147891	2	1	SMALL PATELLA SYNDROME; SPS
147920	6	1	KABUKI SYNDROME 1; KABUK1
147950	28	1	HYPOGONADOTROPIC HYPOGONADISM 2 WITH OR WITHOUT ANOSMIA; HH2
148210	3	1	KERATITIS-ICHTHYOSIS-DEAFNESS SYNDROME, AUTOSOMAL DOMINANT
148300	5	1	KERATOCONUS 1; KTCN1
148350	3	1	KERATODERMA, PALMOPLANTAR, WITH DEAFNESS
148500	2	1	TYLOSIS WITH ESOPHAGEAL CANCER; TOC
148820	4	1	WAARDENBURG SYNDROME, TYPE 3; WS3
149000	1	1	KLIPPEL-TRENAUNAY-WEBER SYNDROME
149200	2	1	KNUCKLE PADS, LEUKONYCHIA, AND SENSORINEURAL DEAFNESS
149400	8	1	HYPEREKPLEXIA, HEREDITARY 1; HKPX1
149730	4	3	LACRIMOAURICULODENTODIGITAL SYNDROME; LADD
150250	7	1	LARSEN SYNDROME; LRS
150800	8	1	HEREDITARY LEIOMYOMATOSIS AND RENAL CELL CANCER; HLRCC
151210	5	1	PLATYSPONDYLIC LETHAL SKELETAL DYSPLASIA, TORRANCE TYPE; PLSDT
151600	1	1	NAIL DISORDER, NONSYNDROMIC CONGENITAL, 3; NDNC3
151623	46	2	LI-FRAUMENI SYNDROME 1; LFS1
151660	4	1	LIPODYSTROPHY, FAMILIAL PARTIAL, TYPE 2; FPLD2
152700	8	1	SYSTEMIC LUPUS ERYTHEMATOSUS; SLE
152950	3	1	MICROCEPHALY WITH OR WITHOUT CHORIORETINOPATHY, LYMPHEDEMA, OR MENTAL
153100	5	1	LYMPHEDEMA, HEREDITARY, IA
153400	1	1	LYMPHEDEMA-DISTICHIASIS SYNDROME
153480	7	1	BANNAYAN-RILEY-RUVALCABA SYNDROME; BRRS
153640	7	1	FECHTNER SYNDROME; FTNS
153650	4	1	EPSTEIN SYNDROME
153700	55	1	MACULAR DYSTROPHY, VITELLIFORM; VMD
153800	6	1	MACULAR DEGENERATION, AGE-RELATED, 2; ARMD2
154020	1	1	HYPOMAGNESEMIA 2, RENAL; HOMG2
154500	1	1	TREACHER COLLINS SYNDROME 1; TCS1
154700	44	1	MARFAN SYNDROME; MFS
155100	9	1	MAY-HEGGLIN ANOMALY; MHA
155240	10	1	THYROID CARCINOMA, FAMILIAL MEDULLARY; MTC
155255	4	2	MEDULLOBLASTOMA; MDB
155601	26	1	MELANOMA, CUTANEOUS MALIGNANT, SUSCEPTIBILITY TO, 2; CMM2
156400	4	1	METAPHYSEAL CHONDRODYSPLASIA, JANSEN TYPE
156500	14	1	METAPHYSEAL CHONDRODYSPLASIA, SCHMID TYPE; MCDS
156530	16	1	METATROPIC DYSPLASIA
157170	10	1	HOLOPROSENCEPHALY 2; HPE2
157640	6	1	PROGRESSIVE EXTERNAL OPHTHALMOPLEGIA WITH MITOCHONDRIAL DNA DELETIONS,
158000	2	1	MONILETHRIX
158300	1	1	ARTHROGRYPOSIS, DISTAL, TYPE 7; DA7
158350	21	2	COWDEN DISEASE; CD
158590	2	1	NEURONOPATHY, DISTAL HEREDITARY MOTOR, TYPE IIA; HMN2A
158600	3	1	SPINAL MUSCULAR ATROPHY, LOWER EXTREMITY, AUTOSOMAL DOMINANT; SMALED
158810	23	3	BETHLEM MYOPATHY
159000	1	1	MUSCULAR DYSTROPHY, LIMB-GIRDLE, TYPE 1A; LGMD1A
159001	2	1	MUSCULAR DYSTROPHY, LIMB-GIRDLE, TYPE 1B; LGMD1B
159900	14	2	MYOCLONIC DYSTONIA
160120	15	1	EPISODIC ATAXIA, TYPE 1; EA1
160150	16	2	MYOPATHY, CENTRONUCLEAR, 1; CNM1
160500	3	1	MYOPATHY, DISTAL, 1; MPD1
160800	11	1	MYOTONIA CONGENITA, AUTOSOMAL DOMINANT
160980	6	1	CARNEY COMPLEX, TYPE 1; CNC1
161200	19	1	NAIL-PATELLA SYNDROME; NPS
161400	1	1	NARCOLEPSY 1; NRCLP1
161800	53	1	NEMALINE MYOPATHY 3; NEM3
162000	3	1	HYPERURICEMIC NEPHROPATHY, FAMILIAL JUVENILE, 1; HNFJ1
162100	2	1	AMYOTROPHY, HEREDITARY NEURALGIC; HNA
162200	47	1	NEUROFIBROMATOSIS, TYPE I; NF1
162300	1	1	MULTIPLE ENDOCRINE NEOPLASIA, TYPE IIB; MEN2B
162350	1	1	CEROID LIPOFUSCINOSIS, NEURONAL, 4B, AUTOSOMAL DOMINANT; CLN4B
162400	5	1	NEUROPATHY, HEREDITARY SENSORY AND AUTONOMIC, TYPE IA; HSAN1A
162500	3	1	NEUROPATHY, HEREDITARY, WITH LIABILITY TO PRESSURE PALSIES; HNPP
162800	1	1	CYCLIC NEUTROPENIA
162830	1	1	NEUTROPHILIA, HEREDITARY
162900	3	1	NEVUS, EPIDERMAL
163500	1	1	NIGHT BLINDNESS, CONGENITAL STATIONARY, AUTOSOMAL DOMINANT 2; CSNBAD2
163800	2	1	SICK SINUS SYNDROME 2, AUTOSOMAL DOMINANT; SSS2
164200	30	1	OCULODENTODIGITAL DYSPLASIA; ODDD
164280	2	1	FEINGOLD SYNDROME 1; FGLDS1
165300	2	1	OPTIC ATROPHY 3, AUTOSOMAL DOMINANT
165500	31	1	OPTIC ATROPHY 1; OPA1
165550	3	1	OPTIC NERVE HYPOPLASIA, BILATERAL
166000	1	1	ENCHONDROMATOSIS, MULTIPLE, OLLIER TYPE
166200	7	2	OSTEOGENESIS IMPERFECTA, TYPE I
166210	11	2	OSTEOGENESIS IMPERFECTA, TYPE II
166220	4	1	OSTEOGENESIS IMPERFECTA, TYPE IV
166250	3	1	OSTEOGLOPHONIC DYSPLASIA; OGD
166260	2	1	GNATHODIAPHYSEAL DYSPLASIA; GDD
166300	7	1	MULTICENTRIC CARPOTARSAL OSTEOLYSIS SYNDROME; MCTO
166350	1	1	OSSEOUS HETEROPLASIA, PROGRESSIVE; POH
166600	4	1	OSTEOPETROSIS, AUTOSOMAL DOMINANT 2; OPTA2
167200	10	2	PACHYONYCHIA CONGENITA, TYPE 1; PC1
167210	10	2	PACHYONYCHIA CONGENITA, TYPE 2; PC2
167320	5	1	INCLUSION BODY MYOPATHY WITH EARLY-ONSET PAGET DISEASE AND FRONTOTEMPORAL
167800	14	2	PANCREATITIS, HEREDITARY; PCTT
168000	6	1	PARAGANGLIOMAS 1; PGL1
168300	17	1	PARAMYOTONIA CONGENITA OF VON EULENBURG; PMC
168400	1	1	PARASTREMMATIC DWARFISM
168500	2	1	PARIETAL FORAMINA; PFM
168600	19	1	PARKINSON DISEASE, LATE-ONSET; PD
168601	3	1	PARKINSON DISEASE 1, AUTOSOMAL DOMINANT; PARK1
168605	5	1	PERRY SYNDROME
169100	5	1	CHAR SYNDROME
169150	8	1	PATTERNED DYSTROPHY OF RETINAL PIGMENT EPITHELIUM
169400	2	1	PELGER-HUET ANOMALY; PHA
169600	14	1	BENIGN CHRONIC PEMPHIGUS; BCPM
170390	9	1	ANDERSEN CARDIODYSRHYTHMIC PERIODIC PARALYSIS
170400	3	1	HYPOKALEMIC PERIODIC PARALYSIS, TYPE 1; HOKPP1
170500	6	1	HYPERKALEMIC PERIODIC PARALYSIS; HYPP
170650	1	1	PERIODONTITIS, AGGRESSIVE, 1
171300	30	4	PHEOCHROMOCYTOMA
171400	5	1	MULTIPLE ENDOCRINE NEOPLASIA, TYPE IIA; MEN2A
172700	4	1	PICK DISEASE OF BRAIN
172800	8	1	PIEBALD TRAIT; PBT
172870	1	1	PIGMENTED PARAVENOUS CHORIORETINAL ATROPHY; PPCRA
173100	1	1	ISOLATED GROWTH HORMONE DEFICIENCY, TYPE II; IGHD2
173600	2	1	PNEUMOTHORAX, PRIMARY SPONTANEOUS
173650	2	1	KINDLER SYNDROME
173900	58	1	POLYCYSTIC KIDNEY DISEASE 1; PKD1
174200	2	1	POLYDACTYLY, POSTAXIAL, TYPE A1; PAPA1
174800	2	1	MCCUNE-ALBRIGHT SYNDROME; MAS
174900	8	2	JUVENILE POLYPOSIS SYNDROME; JPS
175100	11	1	FAMILIAL ADENOMATOUS POLYPOSIS 1; FAP1
175200	6	1	PEUTZ-JEGHERS SYNDROME; PJS
175700	6	1	GREIG CEPHALOPOLYSYNDACTYLY SYNDROME; GCPS
175780	3	1	PORENCEPHALY 1; POREN1
175900	1	1	POROKERATOSIS 3, DISSEMINATED SUPERFICIAL ACTINIC TYPE; POROK3
176100	26	1	PORPHYRIA CUTANEA TARDA
176200	3	1	PORPHYRIA VARIEGATA
176305	1	1	PREAXIAL DEFICIENCY, POSTAXIAL POLYDACTYLY, AND HYPOSPADIAS
176400	1	1	PRECOCIOUS PUBERTY, CENTRAL
176410	10	1	PRECOCIOUS PUBERTY, MALE-LIMITED
176430	1	1	PREMATURE CHROMATID SEPARATION TRAIT; PCS
176450	9	1	CURRARINO SYNDROME
176670	2	1	HUTCHINSON-GILFORD PROGERIA SYNDROME; HGPS
176807	17	4	PROSTATE CANCER
176860	15	1	THROMBOPHILIA DUE TO PROTEIN C DEFICIENCY, AUTOSOMAL DOMINANT; THPH3
176920	1	1	PROTEUS SYNDROME
177000	22	1	PROTOPORPHYRIA, ERYTHROPOIETIC; EPP
177170	17	1	PSEUDOACHONDROPLASIA; PSACH
177200	3	1	LIDDLE SYNDROME
178600	14	3	PULMONARY HYPERTENSION, PRIMARY, 1; PPH1
179800	3	1	RENAL TUBULAR ACIDOSIS, DISTAL, AUTOSOMAL DOMINANT
180100	10	1	RETINITIS PIGMENTOSA 1; RP1
180104	2	1	RETINITIS PIGMENTOSA 9; RP9
180105	5	1	RETINITIS PIGMENTOSA 10; RP10
180200	20	1	RETINOBLASTOMA; RB1
180500	10	1	AXENFELD-RIEGER SYNDROME, TYPE 1; RIEG1
180700	2	1	ROBINOW SYNDROME, AUTOSOMAL DOMINANT; DRS
180800	1	1	ROUSSY-LEVY HEREDITARY AREFLEXIC DYSTASIA
180849	7	1	RUBINSTEIN-TAYBI SYNDROME 1; RSTS1
181350	30	1	EMERY-DREIFUSS MUSCULAR DYSTROPHY 2, AUTOSOMAL DOMINANT; EDMD2
181400	1	1	SCAPULOPERONEAL SYNDROME, NEUROGENIC, KAESER TYPE; SCPNK
181405	1	1	SCAPULOPERONEAL SPINAL MUSCULAR ATROPHY; SPSMA
181430	1	1	SCAPULOPERONEAL MYOPATHY, MYH7-RELATED; SPMM
181450	2	1	ULNAR-MAMMARY SYNDROME; UMS
182000	9	2	KERATOSIS, SEBORRHEIC
182230	6	1	SEPTOOPTIC DYSPLASIA
182600	13	1	SPASTIC PARAPLEGIA 3, AUTOSOMAL DOMINANT; SPG3A
182601	43	1	SPASTIC PARAPLEGIA 4, AUTOSOMAL DOMINANT; SPG4
182900	3	1	SPHEROCYTOSIS, TYPE 1; SPH1
182920	1	1	MYOPATHY, SPHEROID BODY
182940	16	5	NEURAL TUBE DEFECTS
182980	1	1	SPINAL MUSCULAR ATROPHY, PROXIMAL, ADULT, AUTOSOMAL DOMINANT
183086	2	1	SPINOCEREBELLAR ATAXIA 6; SCA6
183900	3	1	SPONDYLOEPIPHYSEAL DYSPLASIA CONGENITA; SEDC
184250	1	1	SPONDYLOEPIMETAPHYSEAL DYSPLASIA, STRUDWICK TYPE; SEMDSTWK
184252	8	1	SPONDYLOMETAPHYSEAL DYSPLASIA, KOZLOWSKI TYPE; SMDK
184500	4	1	STEATOCYSTOMA MULTIPLEX
184900	2	1	STIFF SKIN SYNDROME; SSKS
185800	12	2	SYMPHALANGISM, PROXIMAL; SYM1
186000	1	1	SYNPOLYDACTYLY 1; SPD1
186100	1	1	SYNDACTYLY, TYPE III
186300	1	1	SYNDACTYLY, TYPE V
186500	2	1	MULTIPLE SYNOSTOSES SYNDROME 1; SYNS1
186570	3	1	TARSAL-CARPAL COALITION SYNDROME; TCC
186580	5	1	BLAU SYNDROME
187300	11	1	TELANGIECTASIA, HEREDITARY HEMORRHAGIC, OF RENDU, OSLER, AND WEBER;
187500	9	5	TETRALOGY OF FALLOT; TOF
187600	5	1	THANATOPHORIC DYSPLASIA, TYPE I; TD1
187601	1	1	THANATOPHORIC DYSPLASIA, TYPE II; TD2
188000	1	1	THROMBOCYTOPENIA 2; THC2
188055	4	1	THROMBOPHILIA DUE TO ACTIVATED PROTEIN C RESISTANCE; THPH2
188400	1	1	DIGEORGE SYNDROME; DGS
188570	26	1	THYROID HORMONE RESISTANCE, GENERALIZED, AUTOSOMAL DOMINANT; GRTH
190350	2	1	TRICHORHINOPHALANGEAL SYNDROME, TYPE I; TRPS1
190351	5	1	TRICHORHINOPHALANGEAL SYNDROME, TYPE III; TRPS3
190440	1	1	TRIGONOCEPHALY 1; TRIGNO1
190900	3	1	TRITANOPIA
191100	5	1	TUBEROUS SCLEROSIS 1; TSC1
191830	9	2	RENAL ADYSPLASIA
191900	7	1	MUCKLE-WELLS SYNDROME; MWS
192430	2	1	VELOCARDIOFACIAL SYNDROME
192500	54	1	LONG QT SYNDROME 1; LQT1
192600	68	4	CARDIOMYOPATHY, FAMILIAL HYPERTROPHIC, 1; CMH1
192950	1	1	VERTICAL TALUS, CONGENITAL; CVT
193100	2	1	HYPOPHOSPHATEMIC RICKETS, AUTOSOMAL DOMINANT; ADHR
193230	1	1	VITREORETINAL DEGENERATION, SNOWFLAKE TYPE; SVD
193300	60	1	VON HIPPEL-LINDAU SYNDROME; VHL
193500	20	1	WAARDENBURG SYNDROME, TYPE 1; WS1
193530	1	1	WEYERS ACROFACIAL DYSOSTOSIS
193700	6	1	ARTHROGRYPOSIS, DISTAL, TYPE 2A; DA2A
193900	4	2	WHITE SPONGE NEVUS; WSN
194070	8	1	WILMS TUMOR 1; WT1
194080	17	1	DENYS-DRASH SYNDROME; DDS
194200	1	1	WOLFF-PARKINSON-WHITE SYNDROME
194300	1	1	WOOLLY HAIR, AUTOSOMAL DOMINANT; ADWH
200100	4	1	ABETALIPOPROTEINEMIA; ABL
200150	5	1	CHOREOACANTHOCYTOSIS; CHAC
200610	7	1	ACHONDROGENESIS, TYPE II; ACG2
200700	1	1	CHONDRODYSPLASIA, GREBE TYPE
200990	1	1	ACROCALLOSAL SYNDROME; ACLS
201000	2	1	CARPENTER SYNDROME 1; CRPT1
201100	7	1	ACRODERMATITIS ENTEROPATHICA, ZINC-DEFICIENCY TYPE; AEZ
201400	1	1	ACTH DEFICIENCY, ISOLATED; IAD
201450	16	1	ACYL-CoA DEHYDROGENASE, MEDIUM-CHAIN, DEFICIENCY OF; ACADMD
201470	7	1	ACYL-CoA DEHYDROGENASE, SHORT-CHAIN, DEFICIENCY OF; ACADSD
201475	26	1	ACYL-CoA DEHYDROGENASE, VERY LONG-CHAIN, DEFICIENCY OF; ACADVLD
201710	7	1	LIPOID CONGENITAL ADRENAL HYPERPLASIA; LCAH
201750	4	1	ANTLEY-BIXLER SYNDROME WITH GENITAL ANOMALIES AND DISORDERED STEROIDOGENESIS;
201810	22	1	3-@BETA-HYDROXYSTEROID DEHYDROGENASE, TYPE II, DEFICIENCY OF
202110	15	1	ADRENAL HYPERPLASIA, CONGENITAL, DUE TO 17-ALPHA-HYDROXYLASE DEFICIENCY
202200	8	1	GLUCOCORTICOID DEFICIENCY 1; GCCD1
202370	6	5	PEROXISOME BIOGENESIS DISORDER 2B; PBD2B
202400	3	1	AFIBRINOGENEMIA, CONGENITAL
202650	1	1	AGNATHIA-OTOCEPHALY COMPLEX; AGOTC
202700	2	1	NEUTROPENIA, SEVERE CONGENITAL, 1, AUTOSOMAL DOMINANT; SCN1
203100	64	1	ALBINISM, OCULOCUTANEOUS, TYPE IA; OCA1A
203200	28	1	ALBINISM, OCULOCUTANEOUS, TYPE II; OCA2
203290	1	1	ALBINISM, OCULOCUTANEOUS, TYPE III; OCA3
203400	1	1	CORTICOSTERONE METHYLOXIDASE TYPE I DEFICIENCY
203450	11	1	ALEXANDER DISEASE
203500	19	1	ALKAPTONURIA
203655	3	1	ALOPECIA UNIVERSALIS CONGENITA; ALUNC
203700	16	1	MITOCHONDRIAL DNA DEPLETION SYNDROME 4A (ALPERS TYPE); MTDPS4A
203750	9	1	ALPHA-METHYLACETOACETIC ACIDURIA
203780	8	2	ALPORT SYNDROME, AUTOSOMAL RECESSIVE
204000	15	1	LEBER CONGENITAL AMAUROSIS 1; LCA1
204100	22	1	LEBER CONGENITAL AMAUROSIS 2; LCA2
204200	8	1	CEROID LIPOFUSCINOSIS, NEURONAL, 3; CLN3
204300	3	1	CEROID LIPOFUSCINOSIS, NEURONAL, 4A, AUTOSOMAL RECESSIVE; CLN4A
204500	30	1	CEROID LIPOFUSCINOSIS, NEURONAL, 2; CLN2
205400	23	1	TANGIER DISEASE; TGD
205950	4	1	ANEMIA, SIDEROBLASTIC, PYRIDOXINE-REFRACTORY, AUTOSOMAL RECESSIVE
206100	3	1	ANEMIA, HYPOCHROMIC MICROCYTIC, WITH IRON OVERLOAD
206200	12	1	IRON-REFRACTORY IRON DEFICIENCY ANEMIA; IRIDA
206800	4	1	NAIL DISORDER, NONSYNDROMIC CONGENITAL, 4; NDNC4
207750	1	1	APOLIPOPROTEIN C-II DEFICIENCY
207800	3	1	ARGININEMIA
207900	8	1	ARGININOSUCCINIC ACIDURIA
208000	5	1	ARTERIAL CALCIFICATION, GENERALIZED, OF INFANCY, 1; GACI1
208050	7	1	ARTERIAL TORTUOSITY SYNDROME; ATS
208085	2	1	ARTHROGRYPOSIS, RENAL DYSFUNCTION, AND CHOLESTASIS 1; ARCS1
208150	2	1	FETAL AKINESIA DEFORMATION SEQUENCE; FADS
208230	1	1	ARTHROPATHY, PROGRESSIVE PSEUDORHEUMATOID, OF CHILDHOOD; PPAC
208400	10	1	ASPARTYLGLUCOSAMINURIA; AGU
208540	1	1	RENAL-HEPATIC-PANCREATIC DYSPLASIA; RHPD
208900	30	1	ATAXIA-TELANGIECTASIA; AT
208920	9	1	ATAXIA, EARLY-ONSET, WITH OCULOMOTOR APRAXIA AND HYPOALBUMINEMIA;
209300	2	1	ATRANSFERRINEMIA
209880	5	3	CENTRAL HYPOVENTILATION SYNDROME, CONGENITAL; CCHS
209900	92	12	BARDET-BIEDL SYNDROME; BBS
209920	4	3	BARE LYMPHOCYTE SYNDROME, TYPE II
209950	7	4	ATYPICAL MYCOBACTERIOSIS, FAMILIAL
210200	8	1	3-@METHYLCROTONYL-CoA CARBOXYLASE 1 DEFICIENCY
210210	12	1	3-@METHYLCROTONYL-CoA CARBOXYLASE 2 DEFICIENCY
210250	13	2	SITOSTEROLEMIA
210370	8	1	BIETTI CRYSTALLINE CORNEORETINAL DYSTROPHY
210900	8	1	BLOOM SYNDROME; BLM
211400	6	1	BRONCHIECTASIS WITH OR WITHOUT ELEVATED SWEAT CHLORIDE 1; BESC1
211600	11	1	CHOLESTASIS, PROGRESSIVE FAMILIAL INTRAHEPATIC, 1; PFIC1
211750	1	1	C SYNDROME
211800	1	1	CALCIFICATION OF JOINTS AND ARTERIES; CALJA
211900	2	2	TUMORAL CALCINOSIS, HYPERPHOSPHATEMIC, FAMILIAL; HFTC
211980	2	2	LUNG CANCER
212065	51	1	CONGENITAL DISORDER OF GLYCOSYLATION, TYPE Ia; CDG1A
212066	3	1	CONGENITAL DISORDER OF GLYCOSYLATION, TYPE IIa; CDG2A
212070	1	1	CARBOXYPEPTIDASE N DEFICIENCY
212112	2	1	CARDIOMYOPATHY, DILATED, WITH HYPERGONADOTROPIC HYPOGONADISM
212140	35	1	CARNITINE DEFICIENCY, SYSTEMIC PRIMARY; CDSP
212550	1	1	MICROPHTHALMIA, ISOLATED, WITH CATARACT 2; MCOPCT2
212720	1	1	MARTSOLF SYNDROME
212780	5	1	CENANI-LENZ SYNDACTYLY SYNDROME; CLSS
213300	9	1	JOUBERT SYNDROME; JBTS
213700	5	1	CEREBROTENDINOUS XANTHOMATOSIS; CTX
214100	2	2	PEROXISOME BIOGENESIS DISORDER 1A (ZELLWEGER); PBD1A
214150	1	1	CEREBROOCULOFACIOSKELETAL SYNDROME 1; COFS1
214400	3	1	CHARCOT-MARIE-TOOTH DISEASE, TYPE 4A; CMT4A
214500	2	1	CHEDIAK-HIGASHI SYNDROME; CHS
214700	17	1	DIARRHEA 1, SECRETORY CHLORIDE, CONGENITAL; DIAR1
214800	23	1	CHARGE SYNDROME
214950	2	1	BILE ACID SYNTHESIS DEFECT, CONGENITAL, 4; CBAS4
215045	1	1	CHONDRODYSPLASIA, BLOMSTRAND TYPE; BOCD
215100	1	1	RHIZOMELIC CHONDRODYSPLASIA PUNCTATA, TYPE 1; RCDP1
215150	1	1	OTOSPONDYLOMEGAEPIPHYSEAL DYSPLASIA; OSMED
215300	1	1	CHONDROSARCOMA
215600	7	2	CIRRHOSIS, FAMILIAL
215700	38	1	CITRULLINEMIA, CLASSIC
216360	22	3	COACH SYNDROME
216400	5	1	COCKAYNE SYNDROME, TYPE A; CSA
216550	6	1	COHEN SYNDROME; COH1
216900	29	1	ACHROMATOPSIA 2; ACHM2
217080	4	1	JALILI SYNDROME
217090	7	1	PLASMINOGEN DEFICIENCY, TYPE I
217095	3	3	CONOTRUNCAL HEART MALFORMATIONS; CTHM
217300	2	1	CORNEA PLANA 2; CNA2
217400	3	1	CORNEAL DYSTROPHY AND PERCEPTIVE DEAFNESS
217700	14	1	CORNEAL ENDOTHELIAL DYSTROPHY 2, AUTOSOMAL RECESSIVE; CHED2
217800	38	1	MACULAR DYSTROPHY, CORNEAL, 1; MCDC1
218040	13	1	COSTELLO SYNDROME
218330	3	1	CRANIOECTODERMAL DYSPLASIA 1; CED1
218700	4	1	HYPOTHYROIDISM, CONGENITAL, NONGOITROUS, 2; CHNG2
218800	2	1	CRIGLER-NAJJAR SYNDROME, TYPE I
219000	1	1	FRASER SYNDROME
219050	4	2	CRYPTORCHIDISM, UNILATERAL OR BILATERAL
219080	2	1	ACTH-INDEPENDENT MACRONODULAR ADRENAL HYPERPLASIA; AIMAH
219100	1	1	CUTIS LAXA, AUTOSOMAL RECESSIVE, TYPE IA; ARCL1A
219150	2	1	CUTIS LAXA, AUTOSOMAL RECESSIVE, TYPE IIIA; ARCL3A
219500	2	1	CYSTATHIONINURIA
219700	74	1	CYSTIC FIBROSIS; CF
219750	1	1	CYSTINOSIS, ADULT NONNEPHROPATHIC
219800	17	1	CYSTINOSIS, NEPHROPATHIC; CTNS
219900	3	1	CYSTINOSIS, LATE-ONSET JUVENILE OR ADOLESCENT NEPHROPATHIC TYPE
220100	36	2	CYSTINURIA
220110	8	4	MITOCHONDRIAL COMPLEX IV DEFICIENCY
220111	1	1	LEIGH SYNDROME, FRENCH CANADIAN TYPE; LSFC
220120	1	1	D-GLYCERIC ACIDURIA
220150	8	1	HYPOURICEMIA, RENAL, 1; RHUC1
220290	15	1	DEAFNESS, AUTOSOMAL RECESSIVE 1A; DFNB1A
220400	2	1	JERVELL AND LANGE-NIELSEN SYNDROME 1; JLNS1
220600	1	1	SPLIT-HAND/FOOT MALFORMATION 1 WITH SENSORINEURAL HEARING LOSS; SHFM1D
221750	2	1	PITUITARY HORMONE DEFICIENCY, COMBINED, 3; CPHD3
221770	2	1	POLYCYSTIC LIPOMEMBRANOUS OSTEODYSPLASIA WITH SCLEROSING LEUKOENCEPHALOPATHY;
221820	10	1	LEUKOENCEPHALOPATHY, DIFFUSE HEREDITARY, WITH SPHEROIDS; HDLS
222300	17	1	WOLFRAM SYNDROME 1; WFS1
222448	1	1	DONNAI-BARROW SYNDROME
222470	3	1	TRICHOHEPATOENTERIC SYNDROME 1; THES1
222700	16	1	LYSINURIC PROTEIN INTOLERANCE; LPI
222765	3	1	RHIZOMELIC CHONDRODYSPLASIA PUNCTATA, TYPE 2; RCDP2
222800	2	1	BISPHOSPHOGLYCERATE MUTASE DEFICIENCY
222900	10	1	SUCRASE-ISOMALTASE DEFICIENCY, CONGENITAL; CSID
223000	2	1	LACTASE DEFICIENCY, CONGENITAL
223800	1	1	DYGGVE-MELCHIOR-CLAUSEN DISEASE; DMC
223900	1	1	NEUROPATHY, HEREDITARY SENSORY AND AUTONOMIC, TYPE III; HSAN3
224100	5	1	ANEMIA, DYSERYTHROPOIETIC CONGENITAL, TYPE II; CDAN2
224120	7	1	ANEMIA, DYSERYTHROPOIETIC CONGENITAL, TYPE I; CDAN1
224230	1	1	DYSKERATOSIS CONGENITA, AUTOSOMAL RECESSIVE, 1; DKCB1
224690	4	1	MEIER-GORLIN SYNDROME 1; MGORS1
224900	19	3	ECTODERMAL DYSPLASIA 10B, HYPOHIDROTIC/HAIR/TOOTH TYPE, AUTOSOMAL
225280	1	1	EEM SYNDROME
225300	1	1	SPLIT-HAND/FOOT MALFORMATION 6; SHFM6
225400	5	1	EHLERS-DANLOS SYNDROME, TYPE VI; EDS6
225500	5	2	ELLIS-VAN CREVELD SYNDROME; EVC
225750	3	1	AICARDI-GOUTIERES SYNDROME 1; AGS1
225753	2	1	PONTOCEREBELLAR HYPOPLASIA, TYPE 4; PCH4
226600	10	1	EPIDERMOLYSIS BULLOSA DYSTROPHICA, AUTOSOMAL RECESSIVE; RDEB
226650	7	2	EPIDERMOLYSIS BULLOSA, JUNCTIONAL, NON-HERLITZ TYPE
226700	1	1	EPIDERMOLYSIS BULLOSA, JUNCTIONAL, HERLITZ TYPE
226730	10	1	EPIDERMOLYSIS BULLOSA JUNCTIONALIS WITH PYLORIC ATRESIA
226900	4	1	EPIPHYSEAL DYSPLASIA, MULTIPLE, 4; EDM4
226980	1	1	EPIPHYSEAL DYSPLASIA, MULTIPLE, WITH EARLY-ONSET DIABETES MELLITUS
227400	2	1	FACTOR V DEFICIENCY
227500	58	1	FACTOR VII DEFICIENCY
227600	17	1	FACTOR X DEFICIENCY
227650	25	1	FANCONI ANEMIA, COMPLEMENTATION GROUP A; FANCA
227810	3	1	FANCONI-BICKEL SYNDROME; FBS
228000	11	1	FARBER LIPOGRANULOMATOSIS
228300	1	1	FERTILE EUNUCH SYNDROME
228520	1	1	FIBROCHONDROGENESIS 1; FBCG1
228600	3	1	HYALINE FIBROMATOSIS SYNDROME; HFS
228900	4	1	FIBULAR HYPOPLASIA AND COMPLEX BRACHYDACTYLY
228930	1	1	FIBULAR APLASIA OR HYPOPLASIA, FEMORAL BOWING AND POLY-, SYN-, AND
228980	2	1	FLECK RETINA, FAMILIAL BENIGN; FRFB
229050	9	1	FOLATE MALABSORPTION, HEREDITARY
229070	1	1	FOLLICLE-STIMULATING HORMONE DEFICIENCY, ISOLATED
229100	2	1	FORMIMINOTRANSFERASE DEFICIENCY
229300	8	1	FRIEDREICH ATAXIA 1; FRDA
229600	11	1	FRUCTOSE INTOLERANCE, HEREDITARY
229800	2	1	FRUCTOSURIA, ESSENTIAL
230000	3	1	FUCOSIDOSIS
230200	10	1	GALACTOKINASE DEFICIENCY
230350	14	1	GALACTOSE EPIMERASE DEFICIENCY
230400	52	1	GALACTOSEMIA
230450	3	1	GAMMA-GLUTAMYLCYSTEINE SYNTHETASE DEFICIENCY, HEMOLYTIC ANEMIA DUE
230500	30	1	GM1-GANGLIOSIDOSIS, TYPE I
230600	6	1	GM1-GANGLIOSIDOSIS, TYPE II
230650	8	1	GM1-GANGLIOSIDOSIS, TYPE III
230800	72	1	GAUCHER DISEASE, TYPE I
230900	1	1	GAUCHER DISEASE, TYPE II
231000	2	1	GAUCHER DISEASE, TYPE III
231050	11	1	GELEOPHYSIC DYSPLASIA 1; GPHYSD1
231090	9	1	HYDATIDIFORM MOLE, RECURRENT, 1; HYDM1
231095	3	1	GHOSAL HEMATODIAPHYSEAL DYSPLASIA; GHDD
231200	9	2	BERNARD-SOULIER SYNDROME; BSS
231300	1	1	GLAUCOMA 3, PRIMARY CONGENITAL, A; GLC3A
231530	2	1	3-@HYDROXYACYL-CoA DEHYDROGENASE DEFICIENCY
231550	3	1	ACHALASIA-ADDISONIANISM-ALACRIMA SYNDROME; AAAS
231670	34	1	GLUTARIC ACIDEMIA I
231680	5	2	MULTIPLE ACYL-CoA DEHYDROGENASE DEFICIENCY; MADD
231690	1	1	GLUTARIC ACIDURIA III
232300	65	1	GLYCOGEN STORAGE DISEASE II
232500	6	1	GLYCOGEN STORAGE DISEASE IV
232700	2	1	GLYCOGEN STORAGE DISEASE VI
233100	1	1	RENAL GLUCOSURIA; GLYS1
233300	7	1	OVARIAN DYSGENESIS 1; ODG1
233400	1	1	PERRAULT SYNDROME 1; PRLTS1
233420	1	1	46,XY SEX REVERSAL 7; SRXY7
233910	5	1	HYPERPHENYLALANINEMIA, BH4-DEFICIENT, B; HPABH4B
234000	10	1	FACTOR XII DEFICIENCY
234100	1	1	HALLERMANN-STREIFF SYNDROME; HSS
234200	25	1	NEURODEGENERATION WITH BRAIN IRON ACCUMULATION 1; NBIA1
234500	4	1	HARTNUP DISORDER
235200	12	1	HEMOCHROMATOSIS; HFE
235400	24	1	HEMOLYTIC UREMIC SYNDROME, ATYPICAL, SUSCEPTIBILITY TO, 1; AHUS1
235510	4	1	HENNEKAM LYMPHANGIECTASIA-LYMPHEDEMA SYNDROME
235555	4	1	BILE ACID SYNTHESIS DEFECT, CONGENITAL, 2; CBAS2
235700	2	1	HEMOLYTIC ANEMIA, NONSPHEROCYTIC, DUE TO HEXOKINASE DEFICIENCY
235730	2	1	MOWAT-WILSON SYNDROME
235800	4	1	HISTIDINEMIA
236200	48	1	HOMOCYSTINURIA DUE TO CYSTATHIONINE BETA-SYNTHASE DEFICIENCY
236250	10	1	HOMOCYSTINURIA DUE TO DEFICIENCY OF N(5,10)-METHYLENETETRAHYDROFOLATE
236270	4	1	HOMOCYSTINURIA-MEGALOBLASTIC ANEMIA DUE TO DEFECT IN COBALAMIN METABOLISM,
236490	3	1	HYALINE FIBROMATOSIS SYNDROME
236670	5	1	MUSCULAR DYSTROPHY-DYSTROGLYCANOPATHY (CONGENITAL WITH BRAIN AND EYE
236680	1	1	HYDROLETHALUS SYNDROME 1; HLS1
236700	3	1	MCKUSICK-KAUFMAN SYNDROME; MKKS
236792	8	1	L-2-HYDROXYGLUTARIC ACIDURIA
237300	66	1	CARBAMOYL PHOSPHATE SYNTHETASE I DEFICIENCY, HYPERAMMONEMIA DUE TO
237310	6	1	N-ACETYLGLUTAMATE SYNTHASE DEFICIENCY
237500	4	1	DUBIN-JOHNSON SYNDROME; DJS
237900	1	1	HYPERBILIRUBINEMIA, TRANSIENT FAMILIAL NEONATAL; HBLRTFN
238320	8	1	LEYDIG CELL HYPOPLASIA, TYPE I
238600	48	1	HYPERLIPOPROTEINEMIA, TYPE I
238970	14	1	HYPERORNITHINEMIA-HYPERAMMONEMIA-HOMOCITRULLINURIA SYNDROME
239200	3	1	HYPERPARATHYROIDISM, NEONATAL SEVERE PRIMARY; NSHPT
239300	4	1	HYPERPHOSPHATASIA WITH MENTAL RETARDATION SYNDROME 1; HPMRS1
239500	1	1	HYPERPROLINEMIA, TYPE I; HPI
239510	1	1	HYPERPROLINEMIA, TYPE II; HPII
239850	13	1	CANTU SYNDROME
240300	16	1	AUTOIMMUNE POLYENDOCRINE SYNDROME, TYPE I; APS1
240500	3	1	IMMUNODEFICIENCY, COMMON VARIABLE, 2; CVID2
240600	6	1	GLYCOGEN STORAGE DISEASE 0, LIVER
240900	1	1	HYPOINSULINEMIC HYPOGLYCEMIA WITH HEMIHYPERTROPHY; HIHGHH
241200	12	1	BARTTER SYNDROME, ANTENATAL, TYPE 2
241530	6	1	HYPOPHOSPHATEMIC RICKETS WITH HYPERCALCIURIA, HEREDITARY; HHRH
241550	1	1	HYPOPLASTIC LEFT HEART SYNDROME 1; HLHS1
241600	1	1	HYPOPROTEINEMIA, HYPERCATABOLIC
241850	2	1	HYPOTHYROIDISM, ATHYROIDAL, WITH SPIKY HAIR AND CLEFT PALATE
242100	14	4	ICHTHYOSIS, CONGENITAL, AUTOSOMAL RECESSIVE 2; ARCI2
242300	35	1	ICHTHYOSIS, CONGENITAL, AUTOSOMAL RECESSIVE 1; ARCI1
242500	3	1	ICHTHYOSIS, CONGENITAL, AUTOSOMAL RECESSIVE 4B; ARCI4B
242600	1	1	IMINOGLYCINURIA
242860	12	1	IMMUNODEFICIENCY-CENTROMERIC INSTABILITY-FACIAL ANOMALIES SYNDROME
242900	10	1	IMMUNOOSSEOUS DYSPLASIA, SCHIMKE TYPE
243300	6	1	CHOLESTASIS, BENIGN RECURRENT INTRAHEPATIC, 1; BRIC1
243310	4	1	BARAITSER-WINTER SYNDROME 1; BRWS1
243500	9	1	ISOVALERIC ACIDEMIA; IVA
243700	1	1	HYPER-IgE RECURRENT INFECTION SYNDROME, AUTOSOMAL RECESSIVE
243800	2	1	JOHANSON-BLIZZARD SYNDROME; JBS
244200	7	1	HYPOGONADOTROPIC HYPOGONADISM 3 WITH OR WITHOUT ANOSMIA; HH3
244400	2	2	CILIARY DYSKINESIA, PRIMARY, 1; CILD1
245000	21	1	PAPILLON-LEFEVRE SYNDROME; PALS
245200	34	1	KRABBE DISEASE
245340	2	1	ERYTHROCYTE LACTATE TRANSPORTER DEFECT
245400	3	1	MITOCHONDRIAL DNA DEPLETION SYNDROME 9 (ENCEPHALOMYOPATHIC TYPE WITH
245590	2	1	GROWTH HORMONE INSENSITIVITY WITH IMMUNODEFICIENCY
245600	1	1	MULTIPLE JOINT DISLOCATIONS, SHORT STATURE, CRANIOFACIAL DYSMORPHISM,
245900	18	1	LECITHIN:CHOLESTEROL ACYLTRANSFERASE DEFICIENCY
246200	14	1	DONOHUE SYNDROME
246450	17	1	3-@HYDROXY-3-METHYLGLUTARYL-CoA LYASE DEFICIENCY; HMGCLD
247100	1	1	LIPOID PROTEINOSIS OF URBACH AND WIETHE
248190	3	1	HYPOMAGNESEMIA 5, RENAL, WITH OCULAR INVOLVEMENT; HOMG5
248200	81	2	STARGARDT DISEASE 1; STGD1
248250	13	1	HYPOMAGNESEMIA 3, RENAL; HOMG3
248300	5	1	MAL DE MELEDA
248370	2	1	MANDIBULOACRAL DYSPLASIA WITH TYPE A LIPODYSTROPHY; MADA
248390	2	1	TREACHER COLLINS SYNDROME 3; TCS3
248450	2	1	MANITOBA OCULOTRICHOANAL SYNDROME; MOTA
248600	7	2	MAPLE SYRUP URINE DISEASE
249000	1	1	MECKEL SYNDROME, TYPE 1; MKS1
249100	29	1	FAMILIAL MEDITERRANEAN FEVER; FMF
249270	3	1	THIAMINE-RESPONSIVE MEGALOBLASTIC ANEMIA SYNDROME; TRMA
249420	1	1	FRANK-TER HAAR SYNDROME; FTHS
249700	1	1	LANGER MESOMELIC DYSPLASIA; LMD
249900	4	1	METACHROMATIC LEUKODYSTROPHY DUE TO SAPOSIN B DEFICIENCY
250100	53	1	METACHROMATIC LEUKODYSTROPHY
250620	1	1	BETA-HYDROXYISOBUTYRYL CoA DEACYLASE DEFICIENCY
250800	8	1	METHEMOGLOBINEMIA DUE TO DEFICIENCY OF METHEMOGLOBIN REDUCTASE
250850	11	1	METHIONINE ADENOSYLTRANSFERASE DEFICIENCY
250940	2	1	METHYLCOBALAMIN DEFICIENCY, cblG TYPE
250950	1	1	3-@METHYLGLUTACONIC ACIDURIA, TYPE I; MGCA1
251000	51	1	METHYLMALONIC ACIDURIA DUE TO METHYLMALONYL-CoA MUTASE DEFICIENCY
251100	5	1	METHYLMALONIC ACIDURIA, cblA TYPE
251110	4	1	METHYLMALONIC ACIDURIA, cblB TYPE
251200	1	1	MICROCEPHALY 1, PRIMARY, AUTOSOMAL RECESSIVE; MCPH1
251290	1	1	BAND-LIKE CALCIFICATION WITH SIMPLIFIED GYRATION AND POLYMICROGYRIA;
251450	11	1	DESBUQUOIS DYSPLASIA; DBQD
251880	3	1	MITOCHONDRIAL DNA DEPLETION SYNDROME 3 (HEPATOCEREBRAL TYPE); MTDPS3
252010	14	8	MITOCHONDRIAL COMPLEX I DEFICIENCY
252011	3	2	MITOCHONDRIAL COMPLEX II DEFICIENCY
252150	9	2	MOLYBDENUM COFACTOR DEFICIENCY
252500	2	1	MUCOLIPIDOSIS II ALPHA/BETA
252600	10	1	MUCOLIPIDOSIS III ALPHA/BETA
252650	6	1	MUCOLIPIDOSIS IV
252900	39	1	MUCOPOLYSACCHARIDOSIS TYPE IIIA
252920	37	1	MUCOPOLYSACCHARIDOSIS TYPE IIIB
252930	18	1	MUCOPOLYSACCHARIDOSIS TYPE IIIC
252940	3	1	MUCOPOLYSACCHARIDOSIS TYPE IIID
253000	60	1	MUCOPOLYSACCHARIDOSIS TYPE IVA
253010	9	1	MUCOPOLYSACCHARIDOSIS TYPE IVB
253200	22	1	MUCOPOLYSACCHARIDOSIS TYPE VI
253220	25	1	MUCOPOLYSACCHARIDOSIS TYPE VII
253250	3	1	MULIBREY NANISM
253270	19	1	HOLOCARBOXYLASE SYNTHETASE DEFICIENCY
253280	11	1	MUSCULAR DYSTROPHY-DYSTROGLYCANOPATHY (CONGENITAL WITH BRAIN AND EYE
253290	4	3	MULTIPLE PTERYGIUM SYNDROME, LETHAL TYPE; LMPS
253310	1	1	LETHAL CONGENITAL CONTRACTURE SYNDROME 1; LCCS1
253600	38	1	MUSCULAR DYSTROPHY, LIMB-GIRDLE, TYPE 2A; LGMD2A
253601	19	1	MUSCULAR DYSTROPHY, LIMB-GIRDLE, TYPE 2B; LGMD2B
253700	3	1	MUSCULAR DYSTROPHY, LIMB-GIRDLE, TYPE 2C; LGMD2C
253800	3	1	MUSCULAR DYSTROPHY-DYSTROGLYCANOPATHY (CONGENITAL WITH BRAIN AND EYE
254090	6	2	ULLRICH CONGENITAL MUSCULAR DYSTROPHY; UCMD
254110	2	1	MUSCULAR DYSTROPHY, LIMB-GIRDLE, TYPE 2H; LGMD2H
254130	17	1	MIYOSHI MUSCULAR DYSTROPHY 1; MMD1
254210	9	1	MYASTHENIC SYNDROME, CONGENITAL, ASSOCIATED WITH EPISODIC APNEA
254300	1	1	MYASTHENIA, LIMB-GIRDLE, FAMILIAL
254450	1	1	MYELOFIBROSIS
254600	3	1	MYELOPEROXIDASE DEFICIENCY; MPOD
254770	5	1	EPILEPSY, MYOCLONIC JUVENILE; EJM
254780	32	2	MYOCLONIC EPILEPSY OF LAFORA
254800	1	1	MYOCLONIC EPILEPSY OF UNVERRICHT AND LUNDBORG
254900	1	1	EPILEPSY, PROGRESSIVE MYOCLONIC 4, WITH OR WITHOUT RENAL FAILURE;
255110	18	1	CARNITINE PALMITOYLTRANSFERASE II DEFICIENCY, LATE-ONSET
255120	14	1	CARNITINE PALMITOYLTRANSFERASE I DEFICIENCY
255200	2	1	MYOPATHY, CENTRONUCLEAR, 2; CNM2
255310	7	2	MYOPATHY, CONGENITAL, WITH FIBER-TYPE DISPROPORTION; CFTD
255320	1	1	MINICORE MYOPATHY WITH EXTERNAL OPHTHALMOPLEGIA
255700	19	1	MYOTONIA CONGENITA, AUTOSOMAL RECESSIVE
255800	1	1	SCHWARTZ-JAMPEL SYNDROME, TYPE 1; SJS1
256000	16	6	LEIGH SYNDROME; LS
256040	2	1	AUTOINFLAMMATION, LIPODYSTROPHY, AND DERMATOSIS SYNDROME; ALDD
256050	3	1	ATELOSTEOGENESIS, TYPE II; AOII
256100	1	1	NEPHRONOPHTHISIS 1; NPHP1
256300	35	1	NEPHROTIC SYNDROME, TYPE 1; NPHS1
256370	4	1	NEPHROTIC SYNDROME, TYPE 4; NPHS4
256450	37	1	HYPERINSULINEMIC HYPOGLYCEMIA, FAMILIAL, 1; HHF1
256550	20	1	NEURAMINIDASE DEFICIENCY
256600	1	1	NEURODEGENERATION WITH BRAIN IRON ACCUMULATION 2A; NBIA2A
256730	21	1	CEROID LIPOFUSCINOSIS, NEURONAL, 1; CLN1
256731	13	1	CEROID LIPOFUSCINOSIS, NEURONAL, 5; CLN5
256800	10	1	INSENSITIVITY TO PAIN, CONGENITAL, WITH ANHIDROSIS; CIPA
256810	3	1	MITOCHONDRIAL DNA DEPLETION SYNDROME 6 (HEPATOCEREBRAL TYPE); MTDPS6
256840	1	1	NEUROPATHY, HEREDITARY SENSORY, WITH SPASTIC PARAPLEGIA, AUTOSOMAL
256850	16	1	GIANT AXONAL NEUROPATHY 1; GAN1
257200	17	1	NIEMANN-PICK DISEASE, TYPE A
257220	73	1	NIEMANN-PICK DISEASE, TYPE C1; NPC1
257270	2	1	NIGHT BLINDNESS, CONGENITAL STATIONARY, TYPE 1B; CSNB1B
257300	5	1	MOSAIC VARIEGATED ANEUPLOIDY SYNDROME 1; MVA1
257980	2	1	ODONTOONYCHODERMAL DYSPLASIA; OODD
258450	19	1	PROGRESSIVE EXTERNAL OPHTHALMOPLEGIA WITH MITOCHONDRIAL DNA DELETIONS,
258870	19	1	GYRATE ATROPHY OF CHOROID AND RETINA; GACR
258900	3	1	OROTIC ACIDURIA
259100	1	1	HYPERTROPHIC OSTEOARTHROPATHY, PRIMARY, AUTOSOMAL RECESSIVE, 1; PHOAR1
259420	4	2	OSTEOGENESIS IMPERFECTA, TYPE III
259440	1	1	OSTEOGENESIS IMPERFECTA, TYPE IX
259600	2	1	TORG-WINCHESTER SYNDROME
259700	5	1	OSTEOPETROSIS, AUTOSOMAL RECESSIVE 1; OPTB1
259710	1	1	OSTEOPETROSIS, AUTOSOMAL RECESSIVE 2; OPTB2
259730	3	1	OSTEOPETROSIS, AUTOSOMAL RECESSIVE 3; OPTB3
259770	13	1	OSTEOPOROSIS-PSEUDOGLIOMA SYNDROME; OPPG
259775	4	1	RAINE SYNDROME; RNS
259900	26	1	HYPEROXALURIA, PRIMARY, TYPE I; HP1
260300	1	1	PARKINSON DISEASE 15, AUTOSOMAL RECESSIVE EARLY-ONSET; PARK15
260400	7	1	SHWACHMAN-DIAMOND SYNDROME; SDS
260920	16	1	HYPER-IgD SYNDROME; HIDS
261000	1	1	INTRINSIC FACTOR DEFICIENCY; IFD
261100	2	2	MEGALOBLASTIC ANEMIA 1
261500	1	1	PEROXIDASE AND PHOSPHOLIPID DEFICIENCY IN EOSINOPHILS
261515	3	1	D-BIFUNCTIONAL PROTEIN DEFICIENCY
261550	16	2	PERSISTENT MULLERIAN DUCT SYNDROME, TYPES I AND II; PMDS
261600	101	1	PHENYLKETONURIA; PKU
261630	12	1	HYPERPHENYLALANINEMIA, BH4-DEFICIENT, C; HPABH4C
261670	3	1	GLYCOGEN STORAGE DISEASE X; GSD10
261740	1	1	GLYCOGEN STORAGE DISEASE OF HEART, LETHAL CONGENITAL
261750	1	1	GLYCOGEN STORAGE DISEASE IXb; GSD9B
262000	4	1	BJORNSTAD SYNDROME; BJS
262190	6	1	PINEAL HYPERPLASIA, INSULIN-RESISTANT DIABETES MELLITUS, AND SOMATIC
262300	12	1	ACHROMATOPSIA 3; ACHM3
262500	18	1	LARON SYNDROME
262600	6	1	PITUITARY HORMONE DEFICIENCY, COMBINED, 2; CPHD2
262650	2	1	KOWARSKI SYNDROME
262700	4	1	PITUITARY HORMONE DEFICIENCY, COMBINED, 4; CPHD4
262850	1	1	ALPHA-2-PLASMIN INHIBITOR DEFICIENCY
263200	60	1	POLYCYSTIC KIDNEY DISEASE, AUTOSOMAL RECESSIVE; ARPKD
263300	1	1	POLYCYTHEMIA VERA
263400	2	1	ERYTHROCYTOSIS, FAMILIAL, 2; ECYT2
263510	5	1	SHORT RIB-POLYDACTYLY SYNDROME, TYPE III
263570	2	1	POLYGLUCOSAN BODY DISEASE, ADULT FORM; APBD
263700	18	1	PORPHYRIA, CONGENITAL ERYTHROPOIETIC
263750	8	1	POSTAXIAL ACROFACIAL DYSOSTOSIS; POADS
263800	42	1	GITELMAN SYNDROME
264070	3	1	HYPERPHENYLALANINEMIA, BH4-DEFICIENT, D; HPABH4D
264300	13	1	17-@BETA HYDROXYSTEROID DEHYDROGENASE III DEFICIENCY
264350	3	2	PSEUDOHYPOALDOSTERONISM, TYPE I, AUTOSOMAL RECESSIVE; PHA1B
264470	6	1	PEROXISOMAL ACYL-CoA OXIDASE DEFICIENCY
264700	15	1	VITAMIN D HYDROXYLATION-DEFICIENT RICKETS, TYPE 1A; VDDR1A
264800	49	1	PSEUDOXANTHOMA ELASTICUM; PXE
265000	2	1	MULTIPLE PTERYGIUM SYNDROME, ESCOBAR VARIANT; EVMPS
265050	2	1	3MC SYNDROME 2; 3MC2
265100	1	1	PULMONARY ALVEOLAR MICROLITHIASIS
265120	1	1	SURFACTANT METABOLISM DYSFUNCTION, PULMONARY, 1; SMDP1
265800	4	1	PYCNODYSOSTOSIS
266100	2	1	EPILEPSY, PYRIDOXINE-DEPENDENT; EPD
266120	4	1	URIDINE 5-PRIME MONOPHOSPHATE HYDROLASE DEFICIENCY, HEMOLYTIC ANEMIA
266130	12	1	GLUTATHIONE SYNTHETASE DEFICIENCY; GSSD
266140	1	1	PYROPOIKILOCYTOSIS, HEREDITARY; HPP
266150	8	1	PYRUVATE CARBOXYLASE DEFICIENCY
266200	51	1	PYRUVATE KINASE DEFICIENCY OF RED CELLS
266265	2	1	CONGENITAL DISORDER OF GLYCOSYLATION, TYPE IIc; CDG2C
266500	15	2	REFSUM DISEASE, CLASSIC
266510	4	4	PEROXISOME BIOGENESIS DISORDER 3B; PBD3B
266920	7	1	MAINZER-SALDINO SYNDROME; MZSDS
267000	1	1	PERLMAN SYNDROME; PRLMNS
267300	10	1	RENAL TUBULAR ACIDOSIS, DISTAL, WITH PROGRESSIVE NERVE DEAFNESS
267430	4	3	RENAL TUBULAR DYSGENESIS; RTD
267500	2	1	RETICULAR DYSGENESIS
268000	3	2	RETINITIS PIGMENTOSA; RP
268130	1	1	REVESZ SYNDROME
268150	5	1	RH-NULL, REGULATOR TYPE; RHN
268300	1	1	ROBERTS SYNDROME; RBS
268310	4	1	ROBINOW SYNDROME, AUTOSOMAL RECESSIVE; RRS
268800	7	1	SANDHOFF DISEASE
269150	5	1	SCHINZEL-GIEDION MIDFACE RETRACTION SYNDROME
269500	1	1	SCLEROSTEOSIS 1; SOST1
269700	1	1	LIPODYSTROPHY, CONGENITAL GENERALIZED, TYPE 2; CGL2
269920	3	1	INFANTILE SIALIC ACID STORAGE DISORDER
269921	2	1	SIALURIA
270100	5	1	HETEROTAXY, VISCERAL, 5, AUTOSOMAL; HTX5
270200	23	1	SJOGREN-LARSSON SYNDROME; SLS
270300	1	1	PEELING SKIN SYNDROME
270400	38	1	SMITH-LEMLI-OPITZ SYNDROME; SLOS
270420	1	1	DIARRHEA 3, SECRETORY SODIUM, CONGENITAL; DIAR3
270450	2	1	INSULIN-LIKE GROWTH FACTOR I, RESISTANCE TO
270550	18	1	SPASTIC ATAXIA, CHARLEVOIX-SAGUENAY TYPE; SACS
270685	2	1	SPASTIC PARAPLEGIA 17, AUTOSOMAL DOMINANT; SPG17
270800	4	1	SPASTIC PARAPLEGIA 5A, AUTOSOMAL RECESSIVE; SPG5A
271665	4	1	SPONDYLOMETAEPIPHYSEAL DYSPLASIA, SHORT LIMB-HAND TYPE
271900	26	1	CANAVAN DISEASE
271930	1	1	STRIATONIGRAL DEGENERATION, INFANTILE; SNDI
272120	8	4	SUDDEN INFANT DEATH SYNDROME
272200	12	1	MULTIPLE SULFATASE DEFICIENCY; MSD
272300	9	1	SULFOCYSTEINURIA
272430	2	1	COLD-INDUCED SWEATING SYNDROME 1; CISS1
272750	2	1	GM2-GANGLIOSIDOSIS, AB VARIANT
272800	30	1	TAY-SACHS DISEASE; TSD
273300	3	3	TESTICULAR GERM CELL TUMOR; TGCT
273750	2	1	THREE M SYNDROME 1; 3M1
273800	24	1	GLANZMANN THROMBASTHENIA; GT
274150	29	1	THROMBOTIC THROMBOCYTOPENIC PURPURA, CONGENITAL; TTP
274400	4	1	THYROID DYSHORMONOGENESIS 1; TDH1
274500	21	1	THYROID DYSHORMONOGENESIS 2A; TDH2A
274600	35	1	PENDRED SYNDROME; PDS
274800	2	1	THYROID DYSHORMONOGENESIS 4; TDH4
275200	4	1	HYPOTHYROIDISM, CONGENITAL, NONGOITROUS, 1; CHNG1
275630	3	1	CHANARIN-DORFMAN SYNDROME; CDS
276300	2	1	MISMATCH REPAIR CANCER SYNDROME; MMRCS
276600	1	1	TYROSINEMIA, TYPE II
276700	18	1	TYROSINEMIA, TYPE I
276710	3	1	TYROSINEMIA, TYPE III
276820	3	1	ULNA AND FIBULA, ABSENCE OF, WITH SEVERE LIMB DEFICIENCY
276880	2	1	UROCANASE DEFICIENCY
276900	28	1	USHER SYNDROME, TYPE I; USH1
276901	32	1	USHER SYNDROME, TYPE IIA; USH2A
276902	5	1	USHER SYNDROME, TYPE IIIA; USH3A
277000	2	1	MAYER-ROKITANSKY-KUSTER-HAUSER SYNDROME
277180	8	1	VAS DEFERENS, CONGENITAL BILATERAL APLASIA OF; CBAVD
277300	1	1	SPONDYLOCOSTAL DYSOSTOSIS 1, AUTOSOMAL RECESSIVE; SCDO1
277400	12	1	METHYLMALONIC ACIDURIA AND HOMOCYSTINURIA, cblC TYPE
277410	3	1	METHYLMALONIC ACIDURIA AND HOMOCYSTINURIA, cblD TYPE
277440	9	1	VITAMIN D-DEPENDENT RICKETS, TYPE 2A; VDDR2A
277450	3	1	VITAMIN K-DEPENDENT CLOTTING FACTORS, COMBINED DEFICIENCY OF, 1; VKCFD1
277460	6	1	VITAMIN E, FAMILIAL ISOLATED DEFICIENCY OF; VED
277470	1	1	PONTOCEREBELLAR HYPOPLASIA, TYPE 2A; PCH2A
277480	4	1	VON WILLEBRAND DISEASE, TYPE 3; VWD3
277580	2	1	WAARDENBURG SYNDROME, TYPE 4A; WS4A
277590	3	1	WEAVER SYNDROME 1; WVS1
277600	1	1	WEILL-MARCHESANI SYNDROME 1; WMS1
277610	1	1	WEISSENBACHER-ZWEYMULLER SYNDROME; WZS
277700	2	1	WERNER SYNDROME; WRN
277900	83	1	WILSON DISEASE
278000	4	1	LYSOSOMAL ACID LIPASE DEFICIENCY
278150	3	1	HYPOTRICHOSIS 8; HYPT8
278300	1	1	XANTHINURIA, TYPE I
278700	5	1	XERODERMA PIGMENTOSUM, COMPLEMENTATION GROUP A; XPA
278720	2	1	XERODERMA PIGMENTOSUM, COMPLEMENTATION GROUP C; XPC
278730	10	1	XERODERMA PIGMENTOSUM, COMPLEMENTATION GROUP D; XPD
278740	2	1	XERODERMA PIGMENTOSUM, COMPLEMENTATION GROUP E
278750	6	1	XERODERMA PIGMENTOSUM, VARIANT TYPE; XPV
278760	8	1	XERODERMA PIGMENTOSUM, COMPLEMENTATION GROUP F; XPF
278780	4	1	XERODERMA PIGMENTOSUM, COMPLEMENTATION GROUP G; XPG
280000	1	1	COLOBOMA, CONGENITAL HEART DISEASE, ICHTHYOSIFORM DERMATOSIS, MENTAL
300000	3	1	OPITZ GBBB SYNDROME, X-LINKED
300004	1	1	CORPUS CALLOSUM, AGENESIS OF, WITH ABNORMAL GENITALIA
300009	22	1	DENT DISEASE 1
300049	6	1	HETEROTOPIA, PERIVENTRICULAR, X-LINKED DOMINANT
300055	5	1	MENTAL RETARDATION, X-LINKED, SYNDROMIC 13; MRXS13
300067	38	1	LISSENCEPHALY, X-LINKED, 1; LISX1
300068	49	1	ANDROGEN INSENSITIVITY SYNDROME; AIS
300071	13	1	NIGHT BLINDNESS, CONGENITAL STATIONARY, TYPE 2A; CSNB2A
300088	25	1	EPILEPTIC ENCEPHALOPATHY, EARLY INFANTILE, 9; EIEE9
300100	63	1	ADRENOLEUKODYSTROPHY; ALD
300166	1	1	MICROPHTHALMIA, SYNDROMIC 2; MCOPS2
300200	15	1	ADRENAL HYPOPLASIA, CONGENITAL; AHC
300215	5	1	LISSENCEPHALY, X-LINKED, 2; LISX2
300240	3	1	HOYERAAL-HREIDARSSON SYNDROME; HHS
300257	1	1	DANON DISEASE
300263	1	1	SIDERIUS X-LINKED MENTAL RETARDATION SYNDROME; MRXSSD
300291	8	1	ECTODERMAL DYSPLASIA, HYPOHIDROTIC, WITH IMMUNE DEFICIENCY
300299	1	1	NEUTROPENIA, SEVERE CONGENITAL, X-LINKED; SCNX
300321	1	1	FG SYNDROME 2; FGS2
300322	22	1	LESCH-NYHAN SYNDROME; LNS
300323	18	1	KELLEY-SEEGMILLER SYNDROME
300352	4	1	CREATINE DEFICIENCY SYNDROME, X-LINKED
300354	3	1	MENTAL RETARDATION, X-LINKED, WITH SHORT STATURE, HYPOGONADISM, AND
300367	3	1	THROMBOCYTOPENIA, X-LINKED, WITH OR WITHOUT DYSERYTHROPOIETIC ANEMIA;
300376	5	1	MUSCULAR DYSTROPHY, BECKER TYPE; BMD
300387	1	1	MENTAL RETARDATION, X-LINKED 63; MRX63
300388	1	1	POLYMICROGYRIA, BILATERAL PERISYLVIAN; BPP
300400	27	1	SEVERE COMBINED IMMUNODEFICIENCY, X-LINKED; SCIDX1
300419	2	1	MENTAL RETARDATION, X-LINKED, WITH OR WITHOUT SEIZURES, ARX-RELATED;
300434	1	1	STOCCO DOS SANTOS X-LINKED MENTAL RETARDATION SYNDROME
300438	3	1	17-@BETA-HYDROXYSTEROID DEHYDROGENASE X DEFICIENCY
300489	2	1	SPINAL MUSCULAR ATROPHY, DISTAL, X-LINKED 3; SMAX3
300498	1	1	MENTAL RETARDATION, X-LINKED 45; MRX45
300500	28	1	ALBINISM, OCULAR, TYPE I; OA1
300510	9	1	OVARIAN DYSGENESIS 2; ODG2
301000	17	1	WISKOTT-ALDRICH SYNDROME; WAS
301040	25	1	ALPHA-THALASSEMIA/MENTAL RETARDATION SYNDROME, X-LINKED; ATRX
301050	23	1	ALPORT SYNDROME, X-LINKED; ATS
301200	3	1	AMELOGENESIS IMPERFECTA, TYPE IE; AI1E
301310	4	1	ANEMIA, SIDEROBLASTIC, AND SPINOCEREBELLAR ATAXIA; ASAT
301500	82	1	FABRY DISEASE
301830	2	1	SPINAL MUSCULAR ATROPHY, X-LINKED 2; SMAX2
301835	2	1	ARTS SYNDROME; ARTS
301900	5	1	BORJESON-FORSSMAN-LEHMANN SYNDROME; BFLS
302045	4	1	CARDIOMYOPATHY, DILATED, 3B; CMD3B
302060	3	1	BARTH SYNDROME; BTHS
302800	91	1	CHARCOT-MARIE-TOOTH DISEASE, X-LINKED DOMINANT, 1; CMTX1
302950	8	1	CHONDRODYSPLASIA PUNCTATA 1, X-LINKED RECESSIVE; CDPX1
302960	4	1	CHONDRODYSPLASIA PUNCTATA 2, X-LINKED DOMINANT; CDPX2
303100	3	1	CHOROIDEREMIA; CHM
303350	14	1	MASA SYNDROME
303400	6	1	CLEFT PALATE, X-LINKED; CPX
303600	10	1	COFFIN-LOWRY SYNDROME; CLS
303700	4	2	BLUE CONE MONOCHROMACY; BCM
303800	3	1	COLORBLINDNESS, PARTIAL, DEUTAN SERIES; CBD
303900	1	1	COLORBLINDNESS, PARTIAL, PROTAN SERIES; CBP
304110	19	1	CRANIOFRONTONASAL SYNDROME; CFNS
304120	6	1	OTOPALATODIGITAL SYNDROME, TYPE II; OPD2
304150	2	1	OCCIPITAL HORN SYNDROME; OHS
304400	5	1	DEAFNESS, X-LINKED 2; DFNX2
304500	4	1	DEAFNESS, X-LINKED 1; DFNX1
304700	1	1	MOHR-TRANEBJAERG SYNDROME; MTS
304790	4	1	IMMUNODYSREGULATION, POLYENDOCRINOPATHY, AND ENTEROPATHY, X-LINKED;
304800	48	1	DIABETES INSIPIDUS, NEPHROGENIC, X-LINKED
305000	15	1	DYSKERATOSIS CONGENITA, X-LINKED; DKCX
305100	42	1	ECTODERMAL DYSPLASIA 1, HYPOHIDROTIC, X-LINKED; XHED
305390	10	1	EXUDATIVE VITREORETINOPATHY 2, X-LINKED; EVR2
305400	4	1	AARSKOG-SCOTT SYNDROME; AAS
305450	1	1	OPITZ-KAVEGGIA SYNDROME; OKS
305600	14	1	FOCAL DERMAL HYPOPLASIA; FDH
305620	2	1	FRONTOMETAPHYSEAL DYSPLASIA; FMD
306400	37	1	GRANULOMATOUS DISEASE, CHRONIC, X-LINKED; CGD
306700	129	1	HEMOPHILIA A; HEMA
306900	79	1	HEMOPHILIA B; HEMB
306955	5	1	HETEROTAXY, VISCERAL, 1, X-LINKED; HTX1
307000	24	1	HYDROCEPHALUS DUE TO CONGENITAL STENOSIS OF AQUEDUCT OF SYLVIUS; HSAS
307030	3	1	HYPERGLYCEROLEMIA
307800	24	1	HYPOPHOSPHATEMIC RICKETS, X-LINKED DOMINANT; XLHR
308050	3	1	CONGENITAL HEMIDYSPLASIA WITH ICHTHYOSIFORM ERYTHRODERMA AND LIMB
308100	7	1	ICHTHYOSIS, X-LINKED; XLI
308205	5	1	IFAP SYNDROME WITH OR WITHOUT BRESHECK SYNDROME
308230	26	1	IMMUNODEFICIENCY WITH HYPER-IgM, TYPE 1; HIGM1
308240	17	1	LYMPHOPROLIFERATIVE SYNDROME, X-LINKED, 1; XLP1
308300	4	1	INCONTINENTIA PIGMENTI; IP
308350	1	1	EPILEPTIC ENCEPHALOPATHY, EARLY INFANTILE, 1; EIEE1
308700	10	1	HYPOGONADOTROPIC HYPOGONADISM 1 WITH OR WITHOUT ANOSMIA; HH1
308800	1	1	KERATOSIS FOLLICULARIS SPINULOSA DECALVANS, X-LINKED; KFSDX
308930	3	1	LEIGH SYNDROME, X-LINKED
309000	29	1	LOWE OCULOCEREBRORENAL SYNDROME; OCRL
309300	1	1	MEGALOCORNEA; MGC1
309350	2	1	MELNICK-NEEDLES SYNDROME; MNS
309400	18	1	MENKES DISEASE
309520	1	1	LUJAN-FRYNS SYNDROME
309580	4	1	MENTAL RETARDATION-HYPOTONIC FACIES SYNDROME, X-LINKED, 1; MRXHF1
309801	1	1	MICROPHTHALMIA, SYNDROMIC 7; MCOPS7
309900	77	1	MUCOPOLYSACCHARIDOSIS TYPE II
310200	5	1	MUSCULAR DYSTROPHY, DUCHENNE TYPE; DMD
310300	4	1	EMERY-DREIFUSS MUSCULAR DYSTROPHY 1, X-LINKED; EDMD1
310400	43	1	MYOPATHY, CENTRONUCLEAR, X-LINKED; CNMX
310468	1	1	NEPHROLITHIASIS, X-LINKED RECESSIVE, WITH RENAL FAILURE; XRN
310500	10	1	NIGHT BLINDNESS, CONGENITAL STATIONARY, TYPE 1A; CSNB1A
310600	28	1	NORRIE DISEASE; ND
310700	18	1	NYSTAGMUS 1, CONGENITAL, X-LINKED; NYS1
311070	2	1	CHARCOT-MARIE-TOOTH DISEASE, X-LINKED RECESSIVE, 5; CMTX5
311200	4	1	OROFACIODIGITAL SYNDROME I; OFD1
311250	68	1	ORNITHINE TRANSCARBAMYLASE DEFICIENCY, HYPERAMMONEMIA DUE TO
311300	2	1	OTOPALATODIGITAL SYNDROME, TYPE I; OPD1
312060	4	1	PROPERDIN DEFICIENCY, X-LINKED; CFPD
312080	40	1	PELIZAEUS-MERZBACHER DISEASE; PMD
312300	34	1	ANDROGEN INSENSITIVITY, PARTIAL; PAIS
312600	8	1	RETINITIS PIGMENTOSA 2; RP2
312700	38	1	RETINOSCHISIS 1, X-LINKED, JUVENILE; RS1
312750	26	1	RETT SYNDROME; RTT
312863	1	1	COMBINED IMMUNODEFICIENCY, X-LINKED; CIDX
312870	1	1	SIMPSON-GOLABI-BEHMEL SYNDROME, TYPE 1; SGBS1
312920	4	1	SPASTIC PARAPLEGIA 2, X-LINKED; SPG2
313400	4	1	SPONDYLOEPIPHYSEAL DYSPLASIA TARDA, X-LINKED; SEDT
313500	2	1	TOOTH AGENESIS, SELECTIVE, X-LINKED, 1; STHAGX1
313900	9	1	THROMBOCYTOPENIA 1; THC1
314050	1	1	THROMBOCYTOPENIA WITH BETA-THALASSEMIA, X-LINKED; XLTT
314200	6	1	THYROXINE-BINDING GLOBULIN OF SERUM; TBG
314400	3	1	CARDIAC VALVULAR DYSPLASIA, X-LINKED; CVD1
600059	7	1	RETINITIS PIGMENTOSA 13; RP13
600060	1	1	DEAFNESS, AUTOSOMAL RECESSIVE 2; DFNB2
600072	1	1	FATAL FAMILIAL INSOMNIA; FFI
600081	1	1	VITAMIN D HYDROXYLATION-DEFICIENT RICKETS, TYPE 1B; VDDR1B
600101	6	1	DEAFNESS, AUTOSOMAL DOMINANT 2A; DFNA2A
600105	23	1	RETINITIS PIGMENTOSA 12; RP12
600116	9	1	PARKINSON DISEASE 2, AUTOSOMAL RECESSIVE JUVENILE; PARK2
600121	6	1	RHIZOMELIC CHONDRODYSPLASIA PUNCTATA, TYPE 3; RCDP3
600132	11	1	RETINITIS PIGMENTOSA 14; RP14
600138	2	1	RETINITIS PIGMENTOSA 11; RP11
600143	15	1	CEROID LIPOFUSCINOSIS, NEURONAL, 8; CLN8
600145	1	1	SACRAL DEFECT WITH ANTERIOR MENINGOCELE
600155	5	1	HIRSCHSPRUNG DISEASE, SUSCEPTIBILITY TO, 2; HSCR2
600195	8	1	VENOUS MALFORMATIONS, MULTIPLE CUTANEOUS AND MUCOSAL; VMCM
600208	1	1	MACROTHROMBOCYTOPENIA AND PROGRESSIVE SENSORINEURAL DEAFNESS
600224	1	1	SPINOCEREBELLAR ATAXIA 5; SCA5
600251	1	1	FACIAL CLEFTING, OBLIQUE, 1; OBLFC1
600274	12	2	FRONTOTEMPORAL DEMENTIA; FTD
600309	1	1	ATRIOVENTRICULAR SEPTAL DEFECT 3; AVSD3
600316	3	1	DEAFNESS, AUTOSOMAL RECESSIVE 3; DFNB3
600334	2	1	TIBIAL MUSCULAR DYSTROPHY, TARDIVE
600363	2	1	SPASTIC PARAPLEGIA 6, AUTOSOMAL DOMINANT; SPG6
600376	30	1	TELANGIECTASIA, HEREDITARY HEMORRHAGIC, TYPE 2; HHT2
600462	1	1	MYOPATHY, LACTIC ACIDOSIS, AND SIDEROBLASTIC ANEMIA 1; MLASA1
600496	27	1	MATURITY-ONSET DIABETES OF THE YOUNG, TYPE 3; MODY3
600512	13	1	EPILEPSY, FAMILIAL TEMPORAL LOBE, 1; ETL1
600513	1	1	EPILEPSY, NOCTURNAL FRONTAL LOBE, 1; ENFL1
600625	4	1	OROFACIAL CLEFT 11; OFC11
600628	1	1	LOOSE ANAGEN HAIR SYNDROME
600652	4	1	DEAFNESS, AUTOSOMAL DOMINANT 4A; DFNA4A
600721	4	1	D-2-@HYDROXYGLUTARIC ACIDURIA 1
600737	17	1	INCLUSION BODY MYOPATHY 2, AUTOSOMAL RECESSIVE; IBM2
600791	29	1	DEAFNESS, AUTOSOMAL RECESSIVE 4, WITH ENLARGED VESTIBULAR AQUEDUCT;
600794	1	1	NEURONOPATHY, DISTAL HEREDITARY MOTOR, TYPE VA; HMN5A
600795	1	1	FRONTOTEMPORAL DEMENTIA, CHROMOSOME 3-LINKED; FTD3
600802	8	1	SEVERE COMBINED IMMUNODEFICIENCY, AUTOSOMAL RECESSIVE, T CELL-NEGATIVE,
600803	6	1	GALLBLADDER DISEASE 1; GBD1
600852	2	1	RETINITIS PIGMENTOSA 17; RP17
600858	3	1	CARDIOMYOPATHY, FAMILIAL HYPERTROPHIC, 6; CMH6
600882	4	1	CHARCOT-MARIE-TOOTH DISEASE, AXONAL, TYPE 2B; CMT2B
600920	1	1	VAN DEN ENDE-GUPTA SYNDROME; VDEGS
600955	2	1	PROPROTEIN CONVERTASE 1/3 DEFICIENCY
600962	1	1	PALMOPLANTAR KERATODERMA, NONEPIDERMOLYTIC; NEPPK
600965	6	1	DEAFNESS, AUTOSOMAL DOMINANT 6; DFNA6
600971	2	1	DEAFNESS, AUTOSOMAL RECESSIVE 6; DFNB6
600972	2	1	ACHONDROGENESIS, TYPE IB; ACG1B
600974	1	1	DEAFNESS, AUTOSOMAL RECESSIVE 7; DFNB7
600977	1	1	CONE-ROD DYSTROPHY 5; CORD5
600995	6	1	NEPHROTIC SYNDROME, TYPE 2; NPHS2
600996	4	1	ARRHYTHMOGENIC RIGHT VENTRICULAR DYSPLASIA, FAMILIAL, 2; ARVD2
601001	1	1	EPIDERMOLYSIS BULLOSA SIMPLEX, AUTOSOMAL RECESSIVE
601003	1	1	BRODY MYOPATHY
601005	2	1	TIMOTHY SYNDROME; TS
601067	15	1	USHER SYNDROME, TYPE ID; USH1D
601071	12	1	DEAFNESS, AUTOSOMAL RECESSIVE 9; DFNB9
601098	5	1	CHARCOT-MARIE-TOOTH DISEASE, DEMYELINATING, TYPE 1C; CMT1C
601104	1	1	SUPRANUCLEAR PALSY, PROGRESSIVE, 1; PSNP1
601110	2	1	CONGENITAL DISORDER OF GLYCOSYLATION, TYPE Id; CDG1D
601144	29	1	BRUGADA SYNDROME 1; BRGDA1
601152	4	1	HEREDITARY MOTOR AND SENSORY NEUROPATHY VI
601186	4	1	MICROPHTHALMIA, SYNDROMIC 9; MCOPS9
601200	1	1	PLEUROPULMONARY BLASTOMA; PPB
601238	1	1	CEREBELLAR ATAXIA, CAYMAN TYPE; ATCAY
601277	5	1	ICHTHYOSIS, CONGENITAL, AUTOSOMAL RECESSIVE 4A; ARCI4A
601286	2	1	CATARACT, NONNUCLEAR POLYMORPHIC CONGENITAL, AUTOSOMAL DOMINANT
601287	1	1	MUSCULAR DYSTROPHY, LIMB-GIRDLE, TYPE 2F; LGMD2F
601317	1	1	DEAFNESS, AUTOSOMAL DOMINANT 11; DFNA11
601321	3	1	NEUROFIBROMATOSIS-NOONAN SYNDROME; NFNS
601331	1	1	RENAL DYSPLASIA, CYSTIC, SUSCEPTIBILITY TO; CYSRD
601346	2	1	PANCREATIC HYPOPLASIA, INTESTINAL ATRESIA, AND GALLBLADDER APLASIA
601358	28	1	NICOLAIDES-BARAITSER SYNDROME; NCBRS
601369	6	1	DEAFNESS, AUTOSOMAL DOMINANT 9; DFNA9
601378	1	1
601382	1	1	CHARCOT-MARIE-TOOTH DISEASE, TYPE 4B1; CMT4B1
601386	14	1	DEAFNESS, AUTOSOMAL RECESSIVE 12; DFNB12
601399	1	1	PLATELET DISORDER, FAMILIAL, WITH ASSOCIATED MYELOID MALIGNANCY
601414	2	1	RETINITIS PIGMENTOSA 18; RP18
601419	18	1	MYOPATHY, MYOFIBRILLAR, 1; MFM1
601457	5	2	SEVERE COMBINED IMMUNODEFICIENCY, AUTOSOMAL RECESSIVE, T CELL-NEGATIVE,
601462	14	4	MYASTHENIC SYNDROME, CONGENITAL, SLOW-CHANNEL; SCCMS
601472	2	1	CHARCOT-MARIE-TOOTH DISEASE, AXONAL, TYPE 2D; CMT2D
601492	1	1	MUCOPOLYSACCHARIDOSIS TYPE IX
601494	3	1	CARDIOMYOPATHY, DILATED, 1D; CMD1D
601543	22	1	DEAFNESS, AUTOSOMAL DOMINANT 12; DFNA12
601544	7	1	DEAFNESS, AUTOSOMAL DOMINANT 3A; DFNA3A
601553	1	1	HYPOTRICHOSIS, CONGENITAL, WITH JUVENILE MACULAR DYSTROPHY; HJMD
601559	1	1	STUVE-WIEDEMANN SYNDROME
601596	2	1	CHARCOT-MARIE-TOOTH DISEASE, TYPE 4C; CMT4C
601626	2	1	LEUKEMIA, ACUTE MYELOID; AML
601631	1	1	IRIDOGONIODYSGENESIS, TYPE 1; IRID1
601665	25	3	OBESITY
601675	13	3	TRICHOTHIODYSTROPHY, PHOTOSENSITIVE; TTDP
601678	2	1	BARTTER SYNDROME, ANTENATAL, TYPE 1
601680	10	2	ARTHROGRYPOSIS, DISTAL, TYPE 2B; DA2B
601776	6	1	EHLERS-DANLOS SYNDROME, MUSCULOCONTRACTURAL TYPE
601777	2	1	CONE-ROD DYSTROPHY 6; CORD6
601780	17	1	CEROID LIPOFUSCINOSIS, NEURONAL, 6; CLN6
601813	10	1	EXUDATIVE VITREORETINOPATHY 4; EVR4
601815	4	1	PHOSPHOGLYCERATE DEHYDROGENASE DEFICIENCY
601847	10	1	CHOLESTASIS, PROGRESSIVE FAMILIAL INTRAHEPATIC, 2; PFIC2
601859	20	1	AUTOIMMUNE LYMPHOPROLIFERATIVE SYNDROME; ALPS
601868	1	1	DEAFNESS, AUTOSOMAL DOMINANT 13; DFNA13
601869	6	1	DEAFNESS, AUTOSOMAL RECESSIVE 15; DFNB15
601884	3	1	BONE MINERAL DENSITY QUANTITATIVE TRAIT LOCUS 1; BMND1
601885	4	1	CATARACT, ZONULAR PULVERULENT 3; CZP3
601894	2	1	GLOMERULOPATHY WITH FIBRONECTIN DEPOSITS 2; GFND2
601977	1	1	THROMBOCYTHEMIA 2; THCYT2
602014	1	1	HYPOMAGNESEMIA 1, INTESTINAL; HOMG1
602032	1	1	ECTODERMAL DYSPLASIA 4, HAIR/NAIL TYPE; ECTD4
602066	1	1	CONVULSIONS, FAMILIAL INFANTILE, WITH PAROXYSMAL CHOREOATHETOSIS;
602078	1	1	FIBROSIS OF EXTRAOCULAR MUSCLES, CONGENITAL, 2; CFEOM2
602079	7	1	TRIMETHYLAMINURIA; TMAU
602080	6	1	PAGET DISEASE OF BONE; PDB
602081	1	1	SPEECH-LANGUAGE DISORDER 1; SPCH1
602082	1	1	CORNEAL DYSTROPHY OF BOWMAN LAYER, TYPE II; CDB2
602083	1	1	USHER SYNDROME, TYPE IF; USH1F
602088	2	1	NEPHRONOPHTHISIS 2; NPHP2
602089	2	2	HEMANGIOMA, CAPILLARY INFANTILE
602093	7	1	CONE DYSTROPHY 3; COD3
602111	3	1	SPONDYLOEPIMETAPHYSEAL DYSPLASIA, MISSOURI TYPE
602347	11	1	CHOLESTASIS, PROGRESSIVE FAMILIAL INTRAHEPATIC, 3; PFIC3
602390	13	1	HEMOCHROMATOSIS, TYPE 2A; HFE2A
602398	4	1	DESMOSTEROLOSIS
602433	3	1	AMYOTROPHIC LATERAL SCLEROSIS 4, JUVENILE; ALS4
602459	2	1	DEAFNESS, AUTOSOMAL DOMINANT 15; DFNA15
602473	4	1	ENCEPHALOPATHY, ETHYLMALONIC; EE
602475	2	1	OSSIFICATION OF THE POSTERIOR LONGITUDINAL LIGAMENT OF SPINE; OPLL
602481	5	1	MIGRAINE, FAMILIAL HEMIPLEGIC, 2; FHM2
602482	1	1	AXENFELD-RIEGER SYNDROME, TYPE 3; RIEG3
602483	1	1	AURICULOCONDYLAR SYNDROME 1; ARCND1
602485	1	1	HYPERINSULINEMIC HYPOGLYCEMIA, FAMILIAL, 3; HHF3
602522	4	1	BARTTER SYNDROME, TYPE 4A
602579	8	1	CONGENITAL DISORDER OF GLYCOSYLATION, TYPE Ib; CDG1B
602588	3	1	BRANCHIOOTIC SYNDROME 1; BOS1
602629	35	1	DYSTONIA 6, TORSION; DYT6
602722	6	1	RENAL TUBULAR ACIDOSIS, DISTAL, AUTOSOMAL RECESSIVE; RTADR
602723	4	1	PSORIASIS SUSCEPTIBILITY 2; PSORS2
602771	8	1	RIGID SPINE MUSCULAR DYSTROPHY 1; RSMD1
602772	15	1	RETINITIS PIGMENTOSA 25; RP25
602782	8	1	HISTIOCYTOSIS-LYMPHADENOPATHY PLUS SYNDROME
602849	1	1	MUENKE SYNDROME; MNKES
602875	10	1	ACROMESOMELIC DYSPLASIA, MAROTEAUX TYPE; AMDM
603034	5	1	ENDPLATE ACETYLCHOLINESTERASE DEFICIENCY; EAD
603041	5	1	MITOCHONDRIAL DNA DEPLETION SYNDROME 1 (MNGIE TYPE); MTDPS1
603278	3	1	FOCAL SEGMENTAL GLOMERULOSCLEROSIS 1; FSGS1
603358	3	1	GRACILE SYNDROME
603373	1	1	HYPERTHYROIDISM, FAMILIAL GESTATIONAL
603511	3	1	MUSCULAR DYSTROPHY, LIMB-GIRDLE, TYPE 1E; LGMD1E
603513	1	1	CEREBRAL PALSY, SPASTIC QUADRIPLEGIC, 1; CPSQ1
603546	4	1	SPONDYLOEPIMETAPHYSEAL DYSPLASIA WITH JOINT LAXITY TYPE 2; SEMDJL2
603553	8	1	HEMOPHAGOCYTIC LYMPHOHISTIOCYTOSIS, FAMILIAL, 2; FHL2
603554	15	3	OMENN SYNDROME
603563	3	1	SPASTIC PARAPLEGIA 8, AUTOSOMAL DOMINANT; SPG8
603622	1	1	DEAFNESS, AUTOSOMAL DOMINANT 17; DFNA17
603649	1	1	CONE-ROD DYSTROPHY 7; CORD7
603689	1	1	HEREDITARY MYOPATHY WITH EARLY RESPIRATORY FAILURE; HMERF
603776	8	1	HYPERCHOLESTEROLEMIA, AUTOSOMAL DOMINANT, 3; HCHOLA3
603786	1	1	STARGARDT DISEASE 4; STGD4
603830	31	1	LONG QT SYNDROME 3; LQT3
603860	3	1	MEDULLARY CYSTIC KIDNEY DISEASE 2; MCKD2
603896	43	5	LEUKOENCEPHALOPATHY WITH VANISHING WHITE MATTER; VWM
603909	2	1	AUTOIMMUNE LYMPHOPROLIFERATIVE SYNDROME, TYPE IIA; ALPS2A
603956	1	1	CERVICAL CANCER
604004	13	1	MEGALENCEPHALIC LEUKOENCEPHALOPATHY WITH SUBCORTICAL CYSTS 1; MLC1
604091	4	1	HYPOALPHALIPOPROTEINEMIA, PRIMARY
604116	6	1	CONE-ROD DYSTROPHY 3; CORD3
604145	5	1	CARDIOMYOPATHY, DILATED, 1G; CMD1G
604169	1	1	LEFT VENTRICULAR NONCOMPACTION 1; LVNC1
604187	11	1	SPASTIC PARAPLEGIA 10, AUTOSOMAL DOMINANT; SPG10
604218	2	1	ENCEPHALOPATHY, FAMILIAL, WITH NEUROSERPIN INCLUSION BODIES; FENIB
604219	18	6	CATARACT, AUTOSOMAL DOMINANT
604229	3	2	PETERS ANOMALY
604233	2	1	GENERALIZED EPILEPSY WITH FEBRILE SEIZURES PLUS, TYPE 1; GEFSP1
604250	3	1	HEMOCHROMATOSIS, TYPE 3; HFE3
604271	3	2	SHORT STATURE, IDIOPATHIC, AUTOSOMAL
604273	1	1	MITOCHONDRIAL COMPLEX V (ATP SYNTHASE) DEFICIENCY, NUCLEAR TYPE 1;
604278	6	1	RENAL TUBULAR ACIDOSIS, PROXIMAL, WITH OCULAR ABNORMALITIES AND MENTAL
604286	8	1	MUSCULAR DYSTROPHY, LIMB-GIRDLE, TYPE 2E; LGMD2E
604292	12	1	ECTRODACTYLY, ECTODERMAL DYSPLASIA, AND CLEFT LIP/PALATE SYNDROME
604307	1	1	CATARACT, COPPOCK-LIKE; CCL
604317	5	1	MICROCEPHALY 2, PRIMARY, AUTOSOMAL RECESSIVE, WITH OR WITHOUT CORTICAL
604320	19	1	SPINAL MUSCULAR ATROPHY, DISTAL, AUTOSOMAL RECESSIVE, 1; DSMA1
604321	1	1	MICROCEPHALY 4, PRIMARY, AUTOSOMAL RECESSIVE; MCPH4
604348	2	2	ADVANCED SLEEP-PHASE SYNDROME, FAMILIAL
604356	7	1	DUANE RETRACTION SYNDROME 2; DURS2
604360	1	1	SPASTIC PARAPLEGIA 11, AUTOSOMAL RECESSIVE; SPG11
604367	2	1	LIPODYSTROPHY, FAMILIAL PARTIAL, TYPE 3; FPLD3
604369	2	1	SIALURIA, FINNISH TYPE
604370	6	1	BREAST-OVARIAN CANCER, FAMILIAL, SUSCEPTIBILITY TO, 1; BROVCA1
604377	3	1	CARDIOENCEPHALOMYOPATHY, FATAL INFANTILE, DUE TO CYTOCHROME c OXIDASE
604379	2	1	HYPOTRICHOSIS 7; HYPT7
604387	6	1	NEPHRONOPHTHISIS 3; NPHP3
604391	1	1	ATAXIA-TELANGIECTASIA-LIKE DISORDER; ATLD
604393	2	1	LEBER CONGENITAL AMAUROSIS 4; LCA4
604400	1	1	ARRHYTHMOGENIC RIGHT VENTRICULAR DYSPLASIA, FAMILIAL, 5; ARVD5
604416	2	1	PYOGENIC STERILE ARTHRITIS, PYODERMA GANGRENOSUM, AND ACNE
604559	10	1	PROGRESSIVE FAMILIAL HEART BLOCK, TYPE IB; PFHB1B
604625	1	1	TOOTH AGENESIS, SELECTIVE, 3; STHAG3
604715	1	1	ORTHOSTATIC INTOLERANCE
604717	8	1	DEAFNESS, AUTOSOMAL DOMINANT 20; DFNA20
604757	1	1	CRANIOSYNOSTOSIS, TYPE 2; CRS2
604765	1	1	CARDIOMYOPATHY, DILATED, 1I; CMD1I
604772	33	1	VENTRICULAR TACHYCARDIA, CATECHOLAMINERGIC POLYMORPHIC, 1, WITH OR
604777	5	1	ICHTHYOSIS, CONGENITAL, AUTOSOMAL RECESSIVE 5; ARCI5
604805	1	1	SPASTIC PARAPLEGIA 12, AUTOSOMAL DOMINANT; SPG12
604841	2	1	STICKLER SYNDROME, TYPE II; STL2
604901	1	1	NORTH AMERICAN INDIAN CHILDHOOD CIRRHOSIS; NAIC
605021	3	1	MYOCLONIC EPILEPSY, FAMILIAL INFANTILE; FIME
605027	4	2	LYMPHOMA, NON-HODGKIN, FAMILIAL
605074	13	1	RENAL CELL CARCINOMA, PAPILLARY, 1; RCCP1
605249	5	1	SEBASTIAN SYNDROME; SBS
605253	2	2	NEUROPATHY, CONGENITAL HYPOMYELINATING
605258	5	1	IMMUNODEFICIENCY WITH HYPER-IgM, TYPE 2; HIGM2
605259	2	1	SPINOCEREBELLAR ATAXIA 13; SCA13
605280	1	1	SPASTIC PARAPLEGIA 13, AUTOSOMAL DOMINANT; SPG13
605282	1	1	TEMTAMY PREAXIAL BRACHYDACTYLY SYNDROME; TPBS
605289	1	1	SPLIT-HAND/FOOT MALFORMATION 4; SHFM4
605309	3	1	MACROCEPHALY/AUTISM SYNDROME
605361	3	1	SPINOCEREBELLAR ATAXIA 14; SCA14
605375	2	1	EPILEPSY, NOCTURNAL FRONTAL LOBE, 3; ENFL3
605376	1	1	HETEROTAXY, VISCERAL, 2, AUTOSOMAL; HTX2
605387	2	1	CATARACT, POSTERIOR POLAR, 3; CTPP3
605389	1	1	HYPOTRICHOSIS 1; HYPT1
605407	5	1	SEGAWA SYNDROME, AUTOSOMAL RECESSIVE
605462	1	1	BASAL CELL CARCINOMA, SUSCEPTIBILITY TO, 1; BCC1
605472	2	1	USHER SYNDROME, TYPE IIC; USH2C
605479	6	1	CHOLESTASIS, BENIGN RECURRENT INTRAHEPATIC, 2; BRIC2
605583	1	1	DEAFNESS, AUTOSOMAL DOMINANT 25; DFNA25
605588	1	1	CHARCOT-MARIE-TOOTH DISEASE, AXONAL, TYPE 2B1; CMT2B1
605589	1	1	CHARCOT-MARIE-TOOTH DISEASE, AXONAL, TYPE 2B2; CMT2B2
605594	2	1	DEAFNESS, AUTOSOMAL DOMINANT 39, WITH DENTINOGENESIS IMPERFECTA 1
605637	1	1	INCLUSION BODY MYOPATHY 3, AUTOSOMAL DOMINANT; IBM3
605711	1	1	MULTIPLE MITOCHONDRIAL DYSFUNCTIONS SYNDROME 1; MMDS1
605714	4	1	CEREBRAL AMYLOID ANGIOPATHY, APP-RELATED
605724	2	1	FANCONI ANEMIA, COMPLEMENTATION GROUP D1; FANCD1
605751	1	1	SEIZURES, BENIGN FAMILIAL INFANTILE, 2; BFIS2
605814	1	1	CITRULLINEMIA, TYPE II, NEONATAL-ONSET
605820	8	1	NONAKA MYOPATHY; NM
605850	1	1	DIMETHYLGLYCINE DEHYDROGENASE DEFICIENCY; DMGDHD
605899	10	2	GLYCINE ENCEPHALOPATHY; GCE
605911	5	1	3-@HYDROXY-3-METHYLGLUTARYL-CoA SYNTHASE 2 DEFICIENCY
606002	9	1	SPINOCEREBELLAR ATAXIA, AUTOSOMAL RECESSIVE 1; SCAR1
606054	37	2	PROPIONIC ACIDEMIA
606056	2	1	CONGENITAL DISORDER OF GLYCOSYLATION, TYPE IIb; CDG2B
606069	10	1	HEMOCHROMATOSIS, TYPE 4; HFE4
606070	1	1	MYOPATHY, DISTAL, 2; MPD2
606071	4	1	HEREDITARY MOTOR AND SENSORY NEUROPATHY, TYPE IIC; HMSN2C
606072	6	1	RIPPLING MUSCLE DISEASE; RMD
606159	1	1	NEURODEGENERATION WITH BRAIN IRON ACCUMULATION 3; NBIA3
606176	8	2	DIABETES MELLITUS, PERMANENT NEONATAL; PNDM
606324	5	1	PARKINSON DISEASE 7, AUTOSOMAL RECESSIVE EARLY-ONSET; PARK7
606392	3	1	MATURITY-ONSET DIABETES OF THE YOUNG, TYPE 4; MODY4
606394	1	1	MATURITY-ONSET DIABETES OF THE YOUNG, TYPE 6; MODY6
606482	4	1	CHARCOT-MARIE-TOOTH DISEASE, DOMINANT INTERMEDIATE B; CMTDIB
606574	13	1	ALBINISM, OCULOCUTANEOUS, TYPE IV; OCA4
606593	2	1	LIG4 SYNDROME
606595	2	1	CHARCOT-MARIE-TOOTH DISEASE, AXONAL, TYPE 2F; CMT2F
606612	8	1	MUSCULAR DYSTROPHY-DYSTROGLYCANOPATHY (CONGENITAL WITH OR WITHOUT
606664	3	1	GLYCINE N-METHYLTRANSFERASE DEFICIENCY
606685	1	1	CARDIOMYOPATHY, DILATED, 1L; CMD1L
606690	1	1	LYMPHANGIOLEIOMYOMATOSIS; LAM
606705	1	1	DEAFNESS, AUTOSOMAL DOMINANT 36; DFNA36
606713	1	1	VAN DER WOUDE SYNDROME 2; VWS2
606719	1	1	MELANOMA-PANCREATIC CANCER SYNDROME
606762	12	1	HYPERINSULINEMIC HYPOGLYCEMIA, FAMILIAL, 6; HHF6
606764	3	1	GASTROINTESTINAL STROMAL TUMOR; GIST
606777	21	1	GLUT1 DEFICIENCY SYNDROME 1; GLUT1DS1
606785	9	2	CRIGLER-NAJJAR SYNDROME, TYPE II
606812	4	1	FUMARASE DEFICIENCY
606824	5	1	GLUCOSE/GALACTOSE MALABSORPTION; GGM
606835	2	1	DIGITAL ARTHROPATHY-BRACHYDACTYLY, FAMILIAL; FDAB
606843	1	1	IMMUNODEFICIENCY WITH HYPER-IgM, TYPE 3; HIGM3
606854	3	1	POLYMICROGYRIA, BILATERAL FRONTOPARIETAL
606889	6	1	ALZHEIMER DISEASE 4
606937	1	1	SPINOCEREBELLAR ATAXIA, AUTOSOMAL RECESSIVE 5; SCAR5
606943	2	1	USHER SYNDROME, TYPE IG; USH1G
606952	3	1	ALBINISM, OCULOCUTANEOUS, TYPE IB; OCA1B
606966	11	1	NEPHRONOPHTHISIS 4; NPHP4
606996	4	1	SENIOR-LOKEN SYNDROME 4; SLSN4
607014	11	1	HURLER SYNDROME
607015	18	1	HURLER-SCHEIE SYNDROME
607060	16	1	PARKINSON DISEASE 8, AUTOSOMAL DOMINANT; PARK8
607078	14	1	EPIPHYSEAL DYSPLASIA, MULTIPLE, 5; EDM5
607115	18	1	CINCA SYNDROME; CINCA
607143	5	1	CONGENITAL DISORDER OF GLYCOSYLATION, TYPE Ig; CDG1G
607155	15	1	MUSCULAR DYSTROPHY-DYSTROGLYCANOPATHY (LIMB-GIRDLE), TYPE C, 5; MDDGC5
607196	1	1	MICROCEPHALY, AMISH TYPE; MCPHA
607200	3	1	THYROID DYSHORMONOGENESIS 6; TDH6
607208	56	1	DRAVET SYNDROME
607250	1	1	SPINOCEREBELLAR ATAXIA, AUTOSOMAL RECESSIVE, WITH AXONAL NEUROPATHY;
607259	4	1	SPASTIC PARAPLEGIA 7, AUTOSOMAL RECESSIVE; SPG7
607271	1	1	CASPASE 8 DEFICIENCY
607313	6	1	GAZE PALSY, FAMILIAL HORIZONTAL, WITH PROGRESSIVE SCOLIOSIS; HGPPS
607323	1	1	DUANE-RADIAL RAY SYNDROME; DRRS
607326	2	1	SMITH-MCCORT DYSPLASIA; SMC
607330	3	1	LATHOSTEROLOSIS
607361	7	1	MECKEL SYNDROME, TYPE 3; MKS3
607364	5	1	BARTTER SYNDROME, TYPE 3
607371	1	1	DYSTONIA, JUVENILE-ONSET
607426	4	1	COENZYME Q10 DEFICIENCY, PRIMARY, 1; COQ10D1
607432	7	1	LISSENCEPHALY 1; LIS1
607450	4	1	ARRHYTHMOGENIC RIGHT VENTRICULAR DYSPLASIA, FAMILIAL, 8; ARVD8
607459	2	1	SENSORY ATAXIC NEUROPATHY, DYSARTHRIA, AND OPHTHALMOPARESIS; SANDO
607473	1	1	VITAMIN K-DEPENDENT CLOTTING FACTORS, COMBINED DEFICIENCY OF, 2; VKCFD2
607475	1	1	BOTHNIA RETINAL DYSTROPHY
607482	1	1	CARDIOMYOPATHY, DILATED, 1M; CMD1M
607485	1	1	FRONTOTEMPORAL LOBAR DEGENERATION WITH TDP43 INCLUSIONS, GRN-RELATED
607487	4	1	CARDIOMYOPATHY, DILATED, 1N; CMD1N
607541	1	1	CORNEAL DYSTROPHY, AVELLINO TYPE; CDA
607554	1	1	ATRIAL FIBRILLATION, FAMILIAL, 3; ATFB3
607595	1	1	BRAIN SMALL VESSEL DISEASE WITH HEMORRHAGE
607602	3	2	ICHTHYOSIS, CYCLIC, WITH EPIDERMOLYTIC HYPERKERATOSIS
607616	39	1	NIEMANN-PICK DISEASE, TYPE B
607624	3	1	GRISCELLI SYNDROME, TYPE 2; GS2
607625	5	1	NIEMANN-PICK DISEASE, TYPE C2
607634	3	1	OSTEOPETROSIS, AUTOSOMAL DOMINANT 1; OPTA1
607641	1	1	NEURONOPATHY, DISTAL HEREDITARY MOTOR, TYPE VIIB; HMN7B
607655	2	1	SKIN FRAGILITY-WOOLLY HAIR SYNDROME; SFWHS
607677	6	1	CHARCOT-MARIE-TOOTH DISEASE, AXONAL, TYPE 2I; CMT2I
607678	6	1	CHARCOT-MARIE-TOOTH DISEASE, DEMYELINATING, TYPE 1D; CMT1D
607681	1	1	EPILEPSY, CHILDHOOD ABSENCE, SUSCEPTIBILITY TO, 2; ECA2
607688	6	1	PARKINSON DISEASE 11, AUTOSOMAL DOMINANT; PARK11
607694	9	1	LEUKODYSTROPHY, HYPOMYELINATING, 7, WITH OR WITHOUT OLIGODONTIA AND/OR
607721	1	1	NOONAN SYNDROME-LIKE DISORDER WITH LOOSE ANAGEN HAIR; NSLH
607736	2	1	CHARCOT-MARIE-TOOTH DISEASE, AXONAL, TYPE 2J; CMT2J
607745	8	1	SEIZURES, BENIGN FAMILIAL INFANTILE, 3; BFIS3
607748	2	2	HYPERCHOLANEMIA, FAMILIAL; FHCA
607765	2	1	BILE ACID SYNTHESIS DEFECT, CONGENITAL, 1; CBAS1
607778	2	1	ACROCAPITOFEMORAL DYSPLASIA; ACFD
607785	1	1	JUVENILE MYELOMONOCYTIC LEUKEMIA; JMML
607801	6	1	MUSCULAR DYSTROPHY, LIMB-GIRDLE, TYPE 1C; LGMD1C
607812	1	1	CRANIOLENTICULOSUTURAL DYSPLASIA; CLSD
607822	52	1	ALZHEIMER DISEASE 3
607823	2	1	HYPOTRICHOSIS-LYMPHEDEMA-TELANGIECTASIA SYNDROME; HLTS
607831	1	1	CHARCOT-MARIE-TOOTH DISEASE, AXONAL, TYPE 2K; CMT2K
607841	4	1	DEAFNESS, AUTOSOMAL DOMINANT 48; DFNA48
607847	1	1	NEUTROPENIA, NONIMMUNE CHRONIC IDIOPATHIC, OF ADULTS
607855	3	1	MUSCULAR DYSTROPHY, CONGENITAL MEROSIN-DEFICIENT, 1A; MDC1A
607932	1	1	MICROPHTHALMIA, SYNDROMIC 6; MCOPS6
607941	8	1	ATRIAL SEPTAL DEFECT 2; ASD2
607944	7	1	SPONDYLOENCHONDRODYSPLASIA WITH IMMUNE DYSREGULATION; SPENCDI
608022	1	1	DIAPHANOSPONDYLODYSOSTOSIS
608030	8	1	AMYOTROPHIC LATERAL SCLEROSIS 6, WITH OR WITHOUT FRONTOTEMPORAL DEMENTIA;
608033	3	1	ENCEPHALOPATHY, ACUTE, INFECTION-INDUCED, SUSCEPTIBILITY TO, 3; IIAE3
608051	1	1	MACULAR DYSTROPHY, RETINAL, 2; MCDR2
608093	1	1	CONGENITAL DISORDER OF GLYCOSYLATION, TYPE Ij; CDG1J
608097	1	1	HETEROTOPIA, PERIVENTRICULAR, AUTOSOMAL RECESSIVE
608099	19	1	MUSCULAR DYSTROPHY, LIMB-GIRDLE, TYPE 2D; LGMD2D
608104	2	1	CONGENITAL DISORDER OF GLYCOSYLATION, TYPE Ih; CDG1H
608106	1	1	IMMUNODEFICIENCY WITH HYPER-IgM, TYPE 5; HIGM5
608115	5	1	OVARIAN HYPERSTIMULATION SYNDROME
608189	1	1	TROPICAL CALCIFIC PANCREATITIS
608194	2	1	CONE-ROD DYSTROPHY 13; CORD13
608203	1	1	NEUTROPHIL IMMUNODEFICIENCY SYNDROME
608233	1	1	HERMANSKY-PUDLAK SYNDROME 2; HPS2
608236	1	1	SLOWED NERVE CONDUCTION VELOCITY, AUTOSOMAL DOMINANT
608323	2	1	CHARCOT-MARIE-TOOTH DISEASE, DOMINANT INTERMEDIATE C; CMTDIC
608354	1	1	CAPILLARY MALFORMATION-ARTERIOVENOUS MALFORMATION
608358	2	1	MYOPATHY, MYOSIN STORAGE
608380	1	1	RETINITIS PIGMENTOSA 26; RP26
608389	8	1	BRANCHIOOTIC SYNDROME 3; BOS3
608390	8	1	MYOTONIA, POTASSIUM-AGGRAVATED
608393	1	1	MICROCEPHALY 6, PRIMARY, AUTOSOMAL RECESSIVE; MCPH6
608404	3	1	PLATELET GLYCOPROTEIN IV DEFICIENCY
608415	1	1	PROLONGED ELECTRORETINAL RESPONSE SUPPRESSION; PERRS
608454	1	1	KNOBLOCH SYNDROME 2; KNO2
608456	7	1	FAMILIAL ADENOMATOUS POLYPOSIS, 2; FAP2
608470	1	1	CORNEAL DYSTROPHY OF BOWMAN LAYER, TYPE I; CDB1
608540	3	1	CONGENITAL DISORDER OF GLYCOSYLATION, TYPE Ik; CDG1K
608569	1	1	CARDIOMYOPATHY, DILATED, 1O; CMD1O
608594	3	1	LIPODYSTROPHY, CONGENITAL GENERALIZED, TYPE 1; CGL1
608611	1	1	RIBOSE 5-PHOSPHATE ISOMERASE DEFICIENCY
608612	3	1	MANDIBULOACRAL DYSPLASIA WITH TYPE B LIPODYSTROPHY; MADB
608627	2	1	AMYOTROPHIC LATERAL SCLEROSIS 8; ALS8
608629	3	1	JOUBERT SYNDROME 3; JBTS3
608634	4	1	NEURONOPATHY, DISTAL HEREDITARY MOTOR, TYPE IIB; HMN2B
608643	9	1	AROMATIC L-AMINO ACID DECARBOXYLASE DEFICIENCY
608644	8	1	CILIARY DYSKINESIA, PRIMARY, 3; CILD3
608649	5	1	ICHTHYOSIS PREMATURITY SYNDROME; IPS
608654	1	1	NEUROPATHY, HEREDITARY SENSORY AND AUTONOMIC, TYPE V; HSAN5
608673	1	1	CHARCOT-MARIE-TOOTH DISEASE, AXONAL, TYPE 2L; CMT2L
608688	1	1	AICAR TRANSFORMYLASE/IMP CYCLOHYDROLASE DEFICIENCY
608709	2	1	LIPODYSTROPHY, PARTIAL, ACQUIRED, SUSCEPTIBILITY TO; APLD
608728	1	1	SPONDYLOEPIMETAPHYSEAL DYSPLASIA, MATRILIN-3 RELATED
608751	4	1	CARDIOMYOPATHY, FAMILIAL HYPERTROPHIC, 8; CMH8
608758	6	1	CARDIOMYOPATHY, FAMILIAL HYPERTROPHIC, 10; CMH10
608776	2	1	CONGENITAL DISORDER OF GLYCOSYLATION, TYPE Il; CDG1L
608799	2	1	CONGENITAL DISORDER OF GLYCOSYLATION, TYPE Ie; CDG1E
608804	3	1	LEUKODYSTROPHY, HYPOMYELINATING, 2; HLD2
608808	3	1	TRANSPOSITION OF THE GREAT ARTERIES, DEXTRO-LOOPED 1; DTGA1
608810	1	1	MYOPATHY, MYOFIBRILLAR, 2, MFM2
608812	7	1	COLORECTAL CANCER, SUSCEPTIBILITY TO, 1; CRCS1
608837	1	1	CARNEY COMPLEX VARIANT
608840	1	1	MUSCULAR DYSTROPHY-DYSTROGLYCANOPATHY (CONGENITAL WITH MENTAL RETARDATION),
608864	1	1	OROFACIAL CLEFT 6, SUSCEPTIBILITY TO; OFC6
608874	5	1	OROFACIAL CLEFT 5; OFC5
608895	7	1	MACULAR DEGENERATION, AGE-RELATED, 3; ARMD3
608930	9	3	MYASTHENIC SYNDROME, CONGENITAL, FAST-CHANNEL
608931	11	3	MYASTHENIC SYNDROME, CONGENITAL, ASSOCIATED WITH ACETYLCHOLINE RECEPTOR
608957	1	1	CD8 DEFICIENCY, FAMILIAL
608967	4	1	LOEYS-DIETZ SYNDROME, TYPE 2A; LDS2A
608978	2	1	MEACHAM SYNDROME
608980	2	1	BIFID NOSE WITH OR WITHOUT ANORECTAL AND RENAL ANOMALIES; BNAR
608983	1	1	CATARACT, CONGENITAL, CERULEAN TYPE, 3; CCA3
608984	1	1	ATAXIA, SENSORY, 1, AUTOSOMAL DOMINANT; SNAX1
608996	2	1	PREMATURE OVARIAN FAILURE 3; POF3
609006	3	1	DEAFNESS, AUTOSOMAL RECESSIVE 36, WITH OR WITHOUT VESTIBULAR INVOLVEMENT;
609015	13	2	TRIFUNCTIONAL PROTEIN DEFICIENCY
609016	3	1	LONG-CHAIN 3-HYDROXYACYL-CoA DEHYDROGENASE DEFICIENCY

## Sheet: Table S1 (B)
The 1,206 genes associated with the 1,436 diseases
Gene
AAAS
ABCA1
ABCA12
ABCA4
ABCB11
ABCB4
ABCB7
ABCC2
ABCC6
ABCC8
ABCC9
ABCD1
ABCG5
ABCG8
ABHD5
ACADM
ACADS
ACADVL
ACAT1
ACOX1
ACP5
ACSL4
ACTA1
ACTB
ACTG1
ACTN4
ACVR1
ACVRL1
ADA
ADAMTS10
ADAMTS13
ADAMTS18
ADAMTSL2
ADAR
ADSL
AGA
AGGF1
AGPAT2
AGPS
AGT
AGTR1
AGXT
AHI1
AICDA
AIPL1
AIRE
AK2
AKR1D1
AKT1
AKT2
ALDH18A1
ALDH3A2
ALDH4A1
ALDH7A1
ALDOB
ALG1
ALG12
ALG3
ALG8
ALG9
ALOX12B
ALOXE3
ALPL
ALX3
AMACR
AMELX
AMH
AMHR2
AMN
AMT
ANK1
ANKH
ANKRD1
ANO5
ANTXR2
AP3B1
APC
APCDD1
APOA1
APOB
APOC2
APP
APTX
AQP2
AR
ARFGEF2
ARG1
ARHGAP26
ARHGEF10
ARL6
ARSA
ARSB
ARSE
ARX
ASAH1
ASL
ASPA
ASS1
ATCAY
ATIC
ATL1
ATM
ATP1A2
ATP1A3
ATP2A1
ATP2A2
ATP2C1
ATP6V0A4
ATP6V1B1
ATP7A
ATP7B
ATP8B1
ATPAF2
ATRX
AUH
AVP
AVPR2
AXIN1
B2M
B3GAT3
B4GALT7
BAAT
BBS10
BBS12
BBS2
BBS4
BBS7
BBS9
BCKDHB
BCMO1
BCOR
BCS1L
BDNF
BEST1
BICC1
BIN1
BLM
BMP15
BMP4
BMPER
BMPR1A
BMPR1B
BMPR2
BPGM
BRAF
BRCA1
BRCA2
BRIP1
BSCL2
BSND
BUB1B
C7orf10
CA12
CA2
CA4
CACNA1A
CACNA1C
CACNA1F
CACNA1S
CANT1
CAPN3
CARD14
CASP10
CASP8
CASR
CAV3
CBS
CC2D2A
CCBE1
CCT5
CD36
CD40
CD40LG
CD8A
CD96
CDAN1
CDC73
CDH1
CDH23
CDH3
CDKN2A
CDKN3
CELSR1
CENPJ
CEP152
CERKL
CETP
CFC1
CFH
CFP
CFTR
CHAT
CHD7
CHEK2
CHM
CHMP2B
CHMP4B
CHN1
CHRDL1
CHRNA1
CHRNA4
CHRNB1
CHRNB2
CHRND
CHRNE
CHRNG
CHST14
CHST3
CHST6
CHST8
CHSY1
CIITA
CIRH1A
CLCN1
CLCN5
CLCN7
CLCNKB
CLDN16
CLDN19
CLN3
CLN5
CLN6
CLN8
CLRN1
CNGA3
CNGB3
CNNM4
COCH
COL10A1
COL11A1
COL11A2
COL17A1
COL1A1
COL1A2
COL2A1
COL3A1
COL4A1
COL4A3
COL4A4
COL4A5
COL5A1
COL5A2
COL6A1
COL6A2
COL6A3
COL7A1
COL8A2
COLEC11
COLQ
COMP
COQ2
COX10
COX15
COX6B1
CPN1
CPOX
CPS1
CPT1A
CPT2
CRB1
CREBBP
CRLF1
CRX
CRYAA
CRYAB
CRYBB1
CRYGC
CRYGD
CSF1R
CSF3R
CSNK1D
CSRP3
CST3
CSTB
CTH
CTNNB1
CTNS
CTSC
CTSK
CUBN
CUL4B
CUL7
CYB5R3
CYBB
CYP11B2
CYP17A1
CYP24A1
CYP27A1
CYP27B1
CYP2R1
CYP4F22
CYP4V2
CYP7B1
D2HGDH
DACT1
DBT
DCLRE1C
DCTN1
DCX
DDB2
DDC
DDR2
DES
DGUOK
DHCR24
DHCR7
DHH
DHODH
DICER1
DIS3L2
DKC1
DLL3
DLX5
DMD
DMGDH
DNAH5
DNAI1
DNAJB6
DNAJC5
DNM2
DNMT3B
DOCK8
DOK7
DPAGT1
DPM1
DRD2
DSP
DSPP
DTNA
DUOX2
DYM
DYNC1H1
DYNC2H1
DYSF
EBP
ECM1
EDA
EDAR
EDARADD
EDNRB
EFEMP1
EFHC1
EFNB1
EGR2
EIF2AK3
EIF2B1
EIF2B2
EIF2B3
EIF2B4
EIF2B5
ELANE
EMD
ENG
ENPP1
EPHA2
EPHB2
EPM2A
EPOR
EPX
ERCC2
ERCC3
ERCC4
ERCC5
ERCC6
ERCC8
ESCO2
ESPN
ETFA
ETFB
ETHE1
EVC
EVC2
EXT1
EXT2
EYA1
EYS
F10
F12
F5
F7
F8
F9
FAH
FAM20C
FANCA
FAS
FBLN5
FBN1
FBN2
FBXO7
FECH
FERMT1
FGA
FGB
FGD1
FGF10
FGF23
FGF8
FGFR1
FGFR2
FGFR3
FH
FKRP
FKTN
FLCN
FLNA
FLNB
FLT4
FMO3
FN1
FOXC1
FOXC2
FOXE1
FOXE3
FOXL2
FOXP2
FOXP3
FOXRED1
FREM1
FREM2
FRMD7
FSHB
FSHR
FTCD
FTL
FUCA1
FUS
FXN
FXYD2
FZD4
GAA
GABRG2
GAD1
GALC
GALE
GALK1
GALNS
GALNT12
GALT
GAN
GARS
GATA1
GATA3
GATA4
GATA6
GBA
GBE1
GCDH
GCH1
GCK
GCLC
GCM2
GDAP1
GDF5
GDF6
GFAP
GFI1
GGCX
GH1
GHR
GHSR
GIF
GIGYF2
GIPC3
GJA1
GJA3
GJA5
GJA8
GJB1
GJB2
GJB3
GJB4
GJB6
GJC2
GK
GLA
GLB1
GLDC
GLE1
GLI3
GLRA1
GLUD1
GLYCTK
GM2A
GNAI3
GNAS
GNE
GNMT
GNPAT
GNPTAB
GNRHR
GNS
GP1BB
GP9
GPC3
GPD1L
GPR143
GPR56
GPR98
GRM6
GRN
GSN
GSS
GTF2H5
GUCA1A
GUCY2D
GUSB
GYS2
HADH
HADHA
HADHB
HAL
HCCS
HCN4
HCRT
HESX1
HEXA
HEXB
HFE
HFE2
HGD
HGSNAT
HIBCH
HK1
HLCS
HMGCL
HMGCS2
HNF1A
HNF1B
HNF4A
HOXA13
HOXD10
HOXD13
HPD
HPGD
HPRT1
HR
HRAS
HSD17B10
HSD17B3
HSD17B4
HSD3B2
HSD3B7
HSF4
HSPB1
HSPB8
HSPD1
HSPG2
HYAL1
HYLS1
IDS
IDUA
IFNGR1
IFNGR2
IFT122
IFT140
IGF1R
IGHMBP2
IHH
IKBKAP
IKBKG
IL12RB1
IL2RG
IMPDH1
INPP5E
INS
INSL3
INSR
INVS
IRF6
IRS1
ITGA2B
ITGB2
ITGB4
IVD
IYD
JAG1
JAK2
JAK3
KAL1
KCNA1
KCNC3
KCNJ1
KCNJ13
KCNJ2
KCNJ8
KCNQ1
KCNQ2
KCNQ3
KCNQ4
KDR
KERA
KHK
KIAA0196
KIF11
KIF1B
KIF21A
KIF22
KIF5A
KIF7
KISS1R
KIT
KITLG
KL
KRAS
KRIT1
KRT1
KRT10
KRT12
KRT13
KRT14
KRT16
KRT17
KRT18
KRT2
KRT3
KRT4
KRT5
KRT6A
KRT6B
KRT74
KRT75
KRT8
KRT81
KRT83
KRT85
KRT9
L1CAM
L2HGDH
LAMA2
LAMB3
LAMP2
LARGE
LBR
LCAT
LCT
LDLR
LGI1
LHCGR
LHX3
LHX4
LIFR
LIG4
LIPA
LIPH
LITAF
LMNA
LMNB2
LMX1B
LPAR6
LPL
LRP2
LRP4
LRP5
LRPPRC
LRRK2
LYST
LYZ
MAFB
MAP2K1
MAP2K2
MAPK8IP1
MAPT
MASTL
MAT1A
MATN3
MATR3
MBTPS2
MC2R
MC4R
MCCC1
MCCC2
MCOLN1
MCPH1
MECP2
MED12
MED13L
MED25
MEFV
MEN1
MET
MFN2
MGAT2
MID1
MIP
MKKS
MKS1
MLC1
MLL2
MMAA
MMAB
MMACHC
MMADHC
MMP13
MMP2
MNX1
MOCS1
MOCS2
MOGS
MPI
MPL
MPO
MPV17
MPZ
MRE11A
MSH2
MSX1
MSX2
MTHFR
MTM1
MTMR14
MTMR2
MTR
MTRR
MTTP
MTUS1
MUSK
MUT
MUTYH
MVK
MXI1
MYBPC3
MYCN
MYH11
MYH14
MYH2
MYH3
MYH7
MYH8
MYH9
MYL2
MYL3
MYLK2
MYO15A
MYO1A
MYO7A
MYOC
MYOT
NAGLU
NAGS
NBEAL2
NBN
NCSTN
NDP
NDUFA1
NDUFAF3
NDUFAF4
NDUFS1
NDUFS2
NDUFS7
NDUFS8
NDUFV1
NELF
NEU1
NEUROD1
NF1
NF2
NFU1
NGF
NHLRC1
NIPA1
NIPBL
NKX2-1
NKX2-5
NKX2-6
NLRP3
NLRP7
NOD2
NODAL
NOG
NOP10
NOTCH3
NPC1
NPC2
NPHP1
NPHP3
NPHP4
NPHS1
NPHS2
NPR2
NR0B1
NSD1
NSDHL
NT5C3
NT5E
NTRK1
NUP62
NYX
OAT
OCA2
OCLN
OCRL
OFD1
OPA1
OPA3
OPN1LW
OPN1MW
OPN1SW
OPTN
ORC1
OSMR
OTC
OTOF
PAFAH1B1
PAH
PANK2
PARK2
PARK7
PAX2
PAX3
PAX6
PAX8
PAX9
PC
PCBD1
PCCA
PCCB
PCDH15
PCDH19
PCSK1
PCSK9
PDE6B
PDGFRL
PDHA1
PDX1
PER2
PEX1
PEX10
PEX13
PEX2
PEX26
PEX3
PEX5
PEX7
PGAM2
PHEX
PHF6
PHF8
PHGDH
PHKB
PHOX2A
PHOX2B
PHYH
PIGL
PIGV
PIK3CA
PIKFYVE
PITPNM3
PITX1
PITX2
PITX3
PKD1
PKHD1
PKLR
PLA2G5
PLA2G6
PLCD1
PLEC
PLG
PLOD1
PLP1
PMM2
PMP22
PMS2
PNKD
POLG
POLH
POLR1C
POLR3A
POMGNT1
POMT1
POR
PORCN
POU3F4
POU4F3
PPARG
PPIB
PPOX
PPP1R3A
PPT1
PRF1
PRKAG2
PRKAR1A
PRKCG
PRNP
PROC
PRODH
PROKR2
PROM1
PROP1
PRPF3
PRPF31
PRPF8
PRPH2
PRPS1
PRRT2
PRRX1
PRSS1
PSAP
PSEN1
PSEN2
PSMB8
PSTPIP1
PTCH1
PTEN
PTH
PTH1R
PUS1
PYGL
QDPR
RAB23
RAB27A
RAB3GAP2
RAB7A
RAC2
RAD51
RAG1
RAG2
RANBP2
RAPSN
RASA1
RB1
RDH5
REN
RET
RFX5
RFX6
RFXANK
RGS9
RHAG
RHBDF2
RIMS1
RLBP1
RNF170
ROBO3
ROR2
RP1
RP2
RP9
RPE65
RPGRIP1
RPGRIP1L
RPIA
RPS19
RPS6KA3
RS1
RSPO4
RTN2
RUNX1
RUNX2
RXFP2
RYR1
RYR2
SACS
SALL4
SART3
SBDS
SC5DL
SCARB2
SCARF2
SCN1A
SCN1B
SCN2A
SCN4A
SCN5A
SCN9A
SCNN1A
SCNN1B
SCO1
SCO2
SCRIB
SDHA
SDHAF1
SDHB
SDHD
SEC23A
SEC23B
SEPN1
SEPT9
SERPINA7
SERPINF2
SERPING1
SERPINI1
SETBP1
SETX
SFTPB
SGCA
SGCB
SGCD
SGCE
SGCG
SGSH
SH2D1A
SH3BP2
SH3PXD2B
SH3TC2
SHH
SHOC2
SHOX
SHROOM4
SI
SIX1
SIX3
SIX6
SLC11A2
SLC12A1
SLC12A3
SLC16A1
SLC17A5
SLC17A8
SLC19A2
SLC22A12
SLC22A18
SLC22A5
SLC25A13
SLC25A15
SLC25A19
SLC25A38
SLC26A2
SLC26A3
SLC26A4
SLC27A4
SLC29A3
SLC2A1
SLC2A10
SLC2A2
SLC2A4
SLC34A2
SLC34A3
SLC35C1
SLC36A2
SLC39A4
SLC3A1
SLC40A1
SLC45A2
SLC46A1
SLC4A1
SLC4A11
SLC4A4
SLC5A1
SLC5A2
SLC5A5
SLC6A19
SLC6A2
SLC6A8
SLC7A7
SLC7A9
SLURP1
SMAD1
SMAD4
SMAD9
SMARCA2
SMARCAL1
SMPD1
SNCA
SOD1
SOST
SOX18
SOX9
SPAST
SPATA16
SPECC1L
SPG11
SPG7
SPINK1
SPINT2
SPTA1
SPTBN2
SPTLC1
SQSTM1
SRPX2
STAR
STAT1
STAT3
STAT5B
STK10
STK11
STRA6
STS
SUCLG1
SUMF1
SUOX
SURF1
TAT
TAZ
TBC1D24
TBX1
TBX19
TBX22
TBX3
TBX4
TBX5
TBXAS1
TCAP
TCIRG1
TCOF1
TDP1
TEAD1
TECTA
TEK
TF
TFAP2A
TFAP2B
TFR2
TGFB1
TGFBI
TGFBR1
TGFBR2
TGIF1
TGM1
TH
THAP1
THRB
TIMM8A
TIMP3
TINF2
TJP2
TMC1
TMEM43
TMEM67
TMIE
TMPRSS6
TNFRSF13B
TNFRSF1A
TNFSF11
TNNI2
TNNI3
TNNT2
TP53
TP63
TPM1
TPM2
TPO
TPP1
TRAPPC2
TREM2
TREX1
TRIM32
TRIM37
TRPM4
TRPM6
TRPS1
TRPV4
TSC1
TSC2
TSEN54
TSHR
TTC21B
TTC37
TTN
TTPA
TTR
TULP1
TWIST1
TYMP
TYR
TYRP1
UBA1
UBIAD1
UBR1
UCP3
UGT1A1
UGT1A4
UMOD
UMPS
UNG
UPK3A
UROC1
UROD
UROS
USH1G
USH2A
VANGL1
VANGL2
VAPB
VCP
VDR
VHL
VKORC1
VPS13A
VPS13B
VPS33B
VSX1
VWF
WAS
WDR62
WDR65
WFS1
WISP3
WNT10A
WNT10B
WNT4
WNT5A
WNT7A
WRN
WT1
XDH
XPA
XPC
YARS
ZEB2
ZFPM2
ZIC3
ZMPSTE24
ZNF592
ZNF81

## Sheet: Table S1 (C)
Associations between the 1,436 diseases and the 1,206 genes
Disease	Gene
100070	COL3A1
100800	FGFR3
101000	NF2
101400	TWIST1
101600	FGFR2
101800	PRKAR1A
102370	FBN1
102530	SPATA16
102700	ADA
103050	ADSL
103580	GNAS
104290	ATP1A2
104300	APP
105120	GSN
105150	CST3
105200	APOA1
105200	FGA
105200	LYZ
105210	TTR
105250	OSMR
105400	SOD1
105650	RPS19
106100	SERPING1
106210	PAX6
106260	TP63
106600	MSX1
106700	ANKRD1
107250	FOXE3
108120	TPM2
108300	COL2A1
108500	CACNA1A
108720	FLNB
108721	FLNB
108770	GJA5
108900	NKX2-5
108985	TEAD1
109400	PTCH1
109800	FGFR3
110100	FOXL2
112310	FLNB
112500	GDF5
112500	IHH
112600	BMPR1B
112600	GDF5
113100	GDF5
113200	HOXD13
113300	HOXD13
113500	TRPV4
113620	TFAP2A
113650	EYA1
113800	KRT1
113800	KRT10
113900	SCN5A
114000	COL1A1
114290	SOX9
114480	AKT1
114480	BRCA1
114480	BRCA2
114480	BRIP1
114480	NBN
114480	RAD51
114500	BRAF
114500	CTNNB1
114500	PDGFRL
114550	AXIN1
114550	CDKN3
114550	MET
114550	MTUS1
115150	BRAF
115150	KRAS
115150	MAP2K1
115150	MAP2K2
115195	TNNT2
115196	TPM1
115197	MYBPC3
115200	LMNA
115210	TNNI3
115300	BCMO1
115310	SDHB
115700	CRYGD
116150	CRYBB1
116150	GJA8
116200	GJA8
116600	EPHA2
116800	HSF4
116860	KRIT1
116920	ITGB2
117000	RYR1
117550	NSD1
118100	GDF6
118200	MPZ
118210	KIF1B
118220	PMP22
118300	PMP22
118400	SH3BP2
118450	JAG1
118600	ANKH
118700	NKX2-1
118800	PNKD
119300	IRF6
119500	IRF6
119600	RUNX2
119800	PITX1
119900	HPGD
120100	NLRP3
120200	PAX6
120330	PAX2
120435	MSH2
120970	CRX
121050	FBN2
121200	KCNQ2
121201	KCNQ3
121300	CPOX
121800	UBIAD1
121850	PIKFYVE
121900	TGFBI
122000	VSX1
122100	KRT12
122100	KRT3
122200	TGFBI
122470	NIPBL
122700	VKORC1
122860	SOST
122880	PAX3
123000	ANKH
123100	TWIST1
123320	CAV3
123400	PRNP
123500	FGFR2
123790	FGFR2
124200	ATP2A2
124500	GJB2
125250	OPA1
125310	NOTCH3
125420	DSPP
125500	DSPP
125700	AVP
125800	AQP2
125850	HNF4A
125851	GCK
125853	AKT2
125853	HNF1B
125853	INSR
125853	IRS1
125853	MAPK8IP1
125853	PPP1R3A
125853	SLC2A4
126600	EFEMP1
127300	SHOX
127400	ADAR
127750	SNCA
128200	PRRT2
128230	GCH1
128235	ATP1A3
129400	TP63
129490	EDAR
129500	GJB6
129600	FBN1
130000	COL5A1
130010	COL5A1
130010	COL5A2
130050	COL3A1
130070	B4GALT7
130600	SPTA1
131100	MEN1
131300	TGFB1
131750	COL7A1
131760	KRT14
131760	KRT5
131800	KRT14
131800	KRT5
131850	COL7A1
131900	KRT14
131900	KRT5
131950	PLEC
132400	COMP
132600	CTNNB1
132800	TGFBR1
132900	MYH11
133020	SCN9A
133100	EPOR
133200	GJB3
133200	GJB4
133239	TGFBR2
133700	EXT1
133701	EXT2
133780	FZD4
134610	MEFV
135100	ACVR1
135150	FLCN
135700	KIF21A
136120	LCAT
136520	PAX6
136680	WT1
136760	ALX3
136800	COL8A2
136880	RDH5
136900	TIMP3
137215	CDH1
137440	PRNP
137600	PITX2
137750	MYOC
137760	OPTN
137920	HNF1B
138500	SLC36A2
138800	DICER1
139090	NBEAL2
139210	SMAD4
140000	HOXA13
141200	COL4A3
141200	COL4A4
141500	CACNA1A
142623	RET
142680	TNFRSF1A
142690	NCSTN
142900	TBX5
142945	SHH
142946	TGIF1
143095	CHST3
143470	CETP
143500	UGT1A1
143860	CA12
143880	CYP24A1
143890	LDLR
144010	APOB
144200	KRT9
144700	FLCN
144750	LRP5
145000	CDC73
145000	MEN1
145001	CDC73
145250	KITLG
145600	RYR1
145650	THRB
145900	EGR2
145900	MPZ
145900	PMP22
145980	CASR
146000	FGFR3
146110	CHD7
146110	FGF8
146110	FGFR1
146110	GNRHR
146110	KISS1R
146110	NELF
146200	CASR
146200	GCM2
146200	PTH
146255	GATA3
146300	ALPL
146510	KIF7
146800	KRT2
147060	STAT3
147250	SHH
147480	ABCB4
147480	ATP8B1
147891	TBX4
147920	MLL2
147950	FGFR1
148210	GJB2
148300	VSX1
148350	GJB2
148500	RHBDF2
148820	PAX3
149000	AGGF1
149200	GJB2
149400	GLRA1
149730	FGF10
149730	FGFR2
149730	FGFR3
150250	FLNB
150800	FH
151210	COL2A1
151600	PLCD1
151623	CDKN2A
151623	TP53
151660	LMNA
152700	TREX1
152950	KIF11
153100	FLT4
153400	FOXC2
153480	PTEN
153640	MYH9
153650	MYH9
153700	BEST1
153800	ABCA4
154020	FXYD2
154500	TCOF1
154700	FBN1
155100	MYH9
155240	RET
155255	APC
155255	CTNNB1
155601	CDKN2A
156400	PTH1R
156500	COL10A1
156530	TRPV4
157170	SIX3
157640	POLG
158000	KRT81
158000	KRT83
158300	MYH8
158350	BMPR1A
158350	PTEN
158590	HSPB8
158600	DYNC1H1
158810	COL6A1
158810	COL6A2
158810	COL6A3
159000	MYOT
159001	LMNA
159900	DRD2
159900	SGCE
160120	KCNA1
160150	DNM2
160150	MTMR14
160500	MYH7
160800	CLCN1
160980	PRKAR1A
161200	LMX1B
161400	HCRT
161800	ACTA1
162000	UMOD
162100	SEPT9
162200	NF1
162300	RET
162350	DNAJC5
162400	SPTLC1
162500	PMP22
162800	ELANE
162830	CSF3R
162900	FGFR3
163500	PDE6B
163800	HCN4
164200	GJA1
164280	MYCN
165300	OPA3
165500	OPA1
165550	PAX6
166000	PTH1R
166200	COL1A1
166200	COL1A2
166210	COL1A1
166210	COL1A2
166220	COL1A2
166250	FGFR1
166260	ANO5
166300	MAFB
166350	GNAS
166600	CLCN7
167200	KRT16
167200	KRT6A
167210	KRT17
167210	KRT6B
167320	VCP
167800	PRSS1
167800	SPINK1
168000	SDHD
168300	SCN4A
168400	TRPV4
168500	MSX2
168600	PARK2
168601	SNCA
168605	DCTN1
169100	TFAP2B
169150	PRPH2
169400	LBR
169600	ATP2C1
170390	KCNJ2
170400	CACNA1S
170500	SCN4A
170650	CTSC
171300	RET
171300	SDHB
171300	SDHD
171300	VHL
171400	RET
172700	MAPT
172800	KIT
172870	CRB1
173100	GH1
173600	FLCN
173650	FERMT1
173900	PKD1
174200	GLI3
174800	GNAS
174900	BMPR1A
174900	SMAD4
175100	APC
175200	STK11
175700	GLI3
175780	COL4A1
175900	SART3
176100	UROD
176200	PPOX
176305	HOXA13
176400	KISS1R
176410	LHCGR
176430	BUB1B
176450	MNX1
176670	LMNA
176807	CHEK2
176807	EPHB2
176807	MXI1
176807	PTEN
176860	PROC
176920	AKT1
177000	FECH
177170	COMP
177200	SCNN1B
178600	BMPR2
178600	SMAD1
178600	SMAD9
179800	SLC4A1
180100	RP1
180104	RP9
180105	IMPDH1
180200	RB1
180500	PITX2
180700	WNT5A
180800	MPZ
180849	CREBBP
181350	LMNA
181400	DES
181405	TRPV4
181430	MYH7
181450	TBX3
182000	FGFR3
182000	PIK3CA
182230	HESX1
182600	ATL1
182601	SPAST
182900	ANK1
182920	MYOT
182940	CELSR1
182940	DACT1
182940	SCRIB
182940	VANGL1
182940	VANGL2
182980	VAPB
183086	CACNA1A
183900	COL2A1
184250	COL2A1
184252	TRPV4
184500	KRT17
184900	FBN1
185800	GDF5
185800	NOG
186000	HOXD13
186100	GJA1
186300	HOXD13
186500	NOG
186570	NOG
186580	NOD2
187300	ENG
187500	GATA4
187500	GATA6
187500	JAG1
187500	NKX2-5
187500	ZFPM2
187600	FGFR3
187601	FGFR3
188000	MASTL
188055	F5
188400	TBX1
188570	THRB
190350	TRPS1
190351	TRPS1
190440	FGFR1
190900	OPN1SW
191100	TSC1
191830	RET
191830	UPK3A
191900	NLRP3
192430	TBX1
192500	KCNQ1
192600	CAV3
192600	MYH7
192600	MYLK2
192600	TCAP
192950	HOXD10
193100	FGF23
193230	KCNJ13
193300	VHL
193500	PAX3
193530	EVC
193700	MYH3
193900	KRT13
193900	KRT4
194070	WT1
194080	WT1
194200	PRKAG2
194300	KRT74
200100	MTTP
200150	VPS13A
200610	COL2A1
200700	GDF5
200990	KIF7
201000	RAB23
201100	SLC39A4
201400	TBX19
201450	ACADM
201470	ACADS
201475	ACADVL
201710	STAR
201750	POR
201810	HSD3B2
202110	CYP17A1
202200	MC2R
202370	PEX1
202370	PEX10
202370	PEX13
202370	PEX26
202370	PEX5
202400	FGB
202650	PRRX1
202700	ELANE
203100	TYR
203200	OCA2
203290	TYRP1
203400	CYP11B2
203450	GFAP
203500	HGD
203655	HR
203700	POLG
203750	ACAT1
203780	COL4A3
203780	COL4A4
204000	GUCY2D
204100	RPE65
204200	CLN3
204300	CLN6
204500	TPP1
205400	ABCA1
205950	SLC25A38
206100	SLC11A2
206200	TMPRSS6
206800	RSPO4
207750	APOC2
207800	ARG1
207900	ASL
208000	ENPP1
208050	SLC2A10
208085	VPS33B
208150	RAPSN
208230	WISP3
208400	AGA
208540	NPHP3
208900	ATM
208920	APTX
209300	TF
209880	BDNF
209880	PHOX2B
209880	RET
209900	ARL6
209900	BBS10
209900	BBS12
209900	BBS2
209900	BBS4
209900	BBS7
209900	BBS9
209900	KIF7
209900	MKKS
209900	MKS1
209900	TRIM32
209900	TTC21B
209920	CIITA
209920	RFX5
209920	RFXANK
209950	IFNGR1
209950	IFNGR2
209950	IL12RB1
209950	STAT1
210200	MCCC1
210210	MCCC2
210250	ABCG5
210250	ABCG8
210370	CYP4V2
210900	BLM
211400	SCNN1B
211600	ATP8B1
211750	CD96
211800	NT5E
211900	FGF23
211900	KL
211980	BRAF
211980	SLC22A18
212065	PMM2
212066	MGAT2
212070	CPN1
212112	LMNA
212140	SLC22A5
212550	SIX6
212720	RAB3GAP2
212780	LRP4
213300	INPP5E
213300	TTC21B
213700	CYP27A1
214100	PEX26
214100	PEX3
214150	ERCC6
214400	GDAP1
214500	LYST
214700	SLC26A3
214800	CHD7
214950	AMACR
215045	PTH1R
215100	PEX7
215150	COL11A2
215300	EXT1
215600	KRT18
215600	KRT8
215700	ASS1
216360	CC2D2A
216360	RPGRIP1L
216360	TMEM67
216400	ERCC8
216550	VPS13B
216900	CNGA3
217080	CNNM4
217090	PLG
217095	GATA6
217095	NKX2-6
217095	TBX1
217300	KERA
217400	SLC4A11
217700	SLC4A11
217800	CHST6
218040	HRAS
218330	IFT122
218700	PAX8
218800	UGT1A1
219000	FREM2
219050	INSL3
219050	RXFP2
219080	GNAS
219100	FBLN5
219150	ALDH18A1
219500	CTH
219700	CFTR
219750	CTNS
219800	CTNS
219900	CTNS
220100	SLC3A1
220100	SLC7A9
220110	COX10
220110	COX15
220110	COX6B1
220110	SCO1
220111	LRPPRC
220120	GLYCTK
220150	SLC22A12
220290	GJB2
220400	KCNQ1
220600	DLX5
221750	LHX3
221770	TREM2
221820	CSF1R
222300	WFS1
222448	LRP2
222470	TTC37
222700	SLC7A7
222765	GNPAT
222800	BPGM
222900	SI
223000	LCT
223800	DYM
223900	IKBKAP
224100	SEC23B
224120	CDAN1
224230	NOP10
224690	ORC1
224900	EDAR
224900	EDARADD
224900	WNT10A
225280	CDH3
225300	WNT10B
225400	PLOD1
225500	EVC
225500	EVC2
225750	TREX1
225753	TSEN54
226600	COL7A1
226650	COL17A1
226650	LAMB3
226700	LAMB3
226730	ITGB4
226900	SLC26A2
226980	EIF2AK3
227400	F5
227500	F7
227600	F10
227650	FANCA
227810	SLC2A2
228000	ASAH1
228300	GNRHR
228520	COL11A1
228600	ANTXR2
228900	GDF5
228930	WNT7A
228980	PLA2G5
229050	SLC46A1
229070	FSHB
229100	FTCD
229300	FXN
229600	ALDOB
229800	KHK
230000	FUCA1
230200	GALK1
230350	GALE
230400	GALT
230450	GCLC
230500	GLB1
230600	GLB1
230650	GLB1
230800	GBA
230900	GBA
231000	GBA
231050	ADAMTSL2
231090	NLRP7
231095	TBXAS1
231200	GP1BB
231200	GP9
231300	MYOC
231530	HADH
231550	AAAS
231670	GCDH
231680	ETFA
231680	ETFB
231690	C7orf10
232300	GAA
232500	GBE1
232700	PYGL
233100	SLC5A2
233300	FSHR
233400	HSD17B4
233420	DHH
233910	GCH1
234000	F12
234100	GJA1
234200	PANK2
234500	SLC6A19
235200	HFE
235400	CFH
235510	CCBE1
235555	AKR1D1
235700	HK1
235730	ZEB2
235800	HAL
236200	CBS
236250	MTHFR
236270	MTRR
236490	ANTXR2
236670	POMT1
236680	HYLS1
236700	MKKS
236792	L2HGDH
237300	CPS1
237310	NAGS
237500	ABCC2
237900	UGT1A1
238320	LHCGR
238600	LPL
238970	SLC25A15
239200	CASR
239300	PIGV
239500	PRODH
239510	ALDH4A1
239850	ABCC9
240300	AIRE
240500	TNFRSF13B
240600	GYS2
240900	AKT2
241200	KCNJ1
241530	SLC34A3
241550	GJA1
241600	B2M
241850	FOXE1
242100	ABCA12
242100	ALOX12B
242100	ALOXE3
242100	TGM1
242300	TGM1
242500	ABCA12
242600	SLC36A2
242860	DNMT3B
242900	SMARCAL1
243300	ATP8B1
243310	ACTB
243500	IVD
243700	DOCK8
243800	UBR1
244200	PROKR2
244400	DNAH5
244400	DNAI1
245000	CTSC
245200	GALC
245340	SLC16A1
245400	SUCLG1
245590	STAT5B
245600	B3GAT3
245900	LCAT
246200	INSR
246450	HMGCL
247100	ECM1
248190	CLDN19
248200	ABCA4
248200	CNGB3
248250	CLDN16
248300	SLURP1
248370	LMNA
248390	POLR1C
248450	FREM1
248600	BCKDHB
248600	DBT
249000	MKS1
249100	MEFV
249270	SLC19A2
249420	SH3PXD2B
249700	SHOX
249900	PSAP
250100	ARSA
250620	HIBCH
250800	CYB5R3
250850	MAT1A
250940	MTR
250950	AUH
251000	MUT
251100	MMAA
251110	MMAB
251200	MCPH1
251290	OCLN
251450	CANT1
251880	DGUOK
252010	FOXRED1
252010	NDUFA1
252010	NDUFAF3
252010	NDUFAF4
252010	NDUFS1
252010	NDUFS2
252010	NDUFS7
252010	NDUFV1
252011	SDHA
252011	SDHAF1
252150	MOCS1
252150	MOCS2
252500	GNPTAB
252600	GNPTAB
252650	MCOLN1
252900	SGSH
252920	NAGLU
252930	HGSNAT
252940	GNS
253000	GALNS
253010	GLB1
253200	ARSB
253220	GUSB
253250	TRIM37
253270	HLCS
253280	POMGNT1
253290	CHRNA1
253290	CHRND
253290	CHRNG
253310	GLE1
253600	CAPN3
253601	DYSF
253700	SGCG
253800	FKTN
254090	COL6A2
254090	COL6A3
254110	TRIM32
254130	DYSF
254210	CHAT
254300	DOK7
254450	MPL
254600	MPO
254770	EFHC1
254780	EPM2A
254780	NHLRC1
254800	CSTB
254900	SCARB2
255110	CPT2
255120	CPT1A
255200	BIN1
255310	ACTA1
255310	RYR1
255320	RYR1
255700	CLCN1
255800	HSPG2
256000	COX15
256000	NDUFS8
256000	NDUFV1
256000	POLG
256000	SDHA
256000	SURF1
256040	PSMB8
256050	SLC26A2
256100	NPHP1
256300	NPHS1
256370	WT1
256450	ABCC8
256550	NEU1
256600	PLA2G6
256730	PPT1
256731	CLN5
256800	NTRK1
256810	MPV17
256840	CCT5
256850	GAN
257200	SMPD1
257220	NPC1
257270	GRM6
257300	BUB1B
257980	WNT10A
258450	POLG
258870	OAT
258900	UMPS
259100	HPGD
259420	COL1A1
259420	COL1A2
259440	PPIB
259600	MMP2
259700	TCIRG1
259710	TNFSF11
259730	CA2
259770	LRP5
259775	FAM20C
259900	AGXT
260300	FBXO7
260400	SBDS
260920	MVK
261000	GIF
261100	AMN
261100	CUBN
261500	EPX
261515	HSD17B4
261550	AMH
261550	AMHR2
261600	PAH
261630	QDPR
261670	PGAM2
261740	PRKAG2
261750	PHKB
262000	BCS1L
262190	INSR
262300	CNGB3
262500	GHR
262600	PROP1
262650	GH1
262700	LHX4
262850	SERPINF2
263200	PKHD1
263300	JAK2
263400	VHL
263510	DYNC2H1
263570	GBE1
263700	UROS
263750	DHODH
263800	SLC12A3
264070	PCBD1
264300	HSD17B3
264350	SCNN1A
264350	SCNN1B
264470	ACOX1
264700	CYP27B1
264800	ABCC6
265000	CHRNG
265050	COLEC11
265100	SLC34A2
265120	SFTPB
265800	CTSK
266100	ALDH7A1
266120	NT5C3
266130	GSS
266140	SPTA1
266150	PC
266200	PKLR
266265	SLC35C1
266500	PEX7
266500	PHYH
266510	PEX1
266510	PEX2
266510	PEX26
266510	PEX5
266920	IFT140
267000	DIS3L2
267300	ATP6V1B1
267430	AGT
267430	AGTR1
267430	REN
267500	AK2
268000	CRX
268000	RLBP1
268130	TINF2
268150	RHAG
268300	ESCO2
268310	ROR2
268800	HEXB
269150	SETBP1
269500	SOST
269700	BSCL2
269920	SLC17A5
269921	GNE
270100	NODAL
270200	ALDH3A2
270300	CHST8
270400	DHCR7
270420	SPINT2
270450	IGF1R
270550	SACS
270685	BSCL2
270800	CYP7B1
271665	DDR2
271900	ASPA
271930	NUP62
272120	CAV3
272120	GPD1L
272120	KCNJ8
272120	SCN5A
272200	SUMF1
272300	SUOX
272430	CRLF1
272750	GM2A
272800	HEXA
273300	FGFR3
273300	STK10
273300	STK11
273750	CUL7
273800	ITGA2B
274150	ADAMTS13
274400	SLC5A5
274500	TPO
274600	SLC26A4
274800	IYD
275200	TSHR
275630	ABHD5
276300	PMS2
276600	TAT
276700	FAH
276710	HPD
276820	WNT7A
276880	UROC1
276900	MYO7A
276901	USH2A
276902	CLRN1
277000	WNT4
277180	CFTR
277300	DLL3
277400	MMACHC
277410	MMADHC
277440	VDR
277450	GGCX
277460	TTPA
277470	TSEN54
277480	VWF
277580	EDNRB
277590	NSD1
277600	ADAMTS10
277610	COL11A2
277700	WRN
277900	ATP7B
278000	LIPA
278150	LPAR6
278300	XDH
278700	XPA
278720	XPC
278730	ERCC2
278740	DDB2
278750	POLH
278760	ERCC4
278780	ERCC5
280000	PIGL
300000	MID1
300004	ARX
300009	CLCN5
300049	FLNA
300055	MECP2
300067	DCX
300068	AR
300071	CACNA1F
300088	PCDH19
300100	ABCD1
300166	BCOR
300200	NR0B1
300215	ARX
300240	DKC1
300257	LAMP2
300263	PHF8
300291	IKBKG
300299	WAS
300321	FLNA
300322	HPRT1
300323	HPRT1
300352	SLC6A8
300354	CUL4B
300367	GATA1
300376	DMD
300387	ACSL4
300388	SRPX2
300400	IL2RG
300419	ARX
300434	SHROOM4
300438	HSD17B10
300489	ATP7A
300498	ZNF81
300500	GPR143
300510	BMP15
301000	WAS
301040	ATRX
301050	COL4A5
301200	AMELX
301310	ABCB7
301500	GLA
301830	UBA1
301835	PRPS1
301900	PHF6
302045	DMD
302060	TAZ
302800	GJB1
302950	ARSE
302960	EBP
303100	CHM
303350	L1CAM
303400	TBX22
303600	RPS6KA3
303700	OPN1LW
303700	OPN1MW
303800	OPN1MW
303900	OPN1LW
304110	EFNB1
304120	FLNA
304150	ATP7A
304400	POU3F4
304500	PRPS1
304700	TIMM8A
304790	FOXP3
304800	AVPR2
305000	DKC1
305100	EDA
305390	NDP
305400	FGD1
305450	MED12
305600	PORCN
305620	FLNA
306400	CYBB
306700	F8
306900	F9
306955	ZIC3
307000	L1CAM
307030	GK
307800	PHEX
308050	NSDHL
308100	STS
308205	MBTPS2
308230	CD40LG
308240	SH2D1A
308300	IKBKG
308350	ARX
308700	KAL1
308800	MBTPS2
308930	PDHA1
309000	OCRL
309300	CHRDL1
309350	FLNA
309400	ATP7A
309520	MED12
309580	ATRX
309801	HCCS
309900	IDS
310200	DMD
310300	EMD
310400	MTM1
310468	CLCN5
310500	NYX
310600	NDP
310700	FRMD7
311070	PRPS1
311200	OFD1
311250	OTC
311300	FLNA
312060	CFP
312080	PLP1
312300	AR
312600	RP2
312700	RS1
312750	MECP2
312863	IL2RG
312870	GPC3
312920	PLP1
313400	TRAPPC2
313500	EDA
313900	WAS
314050	GATA1
314200	SERPINA7
314400	FLNA
600059	PRPF8
600060	MYO7A
600072	PRNP
600081	CYP2R1
600101	KCNQ4
600105	CRB1
600116	PARK2
600121	AGPS
600132	TULP1
600138	PRPF31
600143	CLN8
600145	VANGL1
600155	EDNRB
600195	TEK
600208	MYH9
600224	SPTBN2
600251	SPECC1L
600274	MAPT
600274	PSEN1
600309	GJA1
600316	MYO15A
600334	TTN
600363	NIPA1
600376	ACVRL1
600462	PUS1
600496	HNF1A
600512	LGI1
600513	CHRNA4
600625	BMP4
600628	KRT75
600652	MYH14
600721	D2HGDH
600737	GNE
600791	SLC26A4
600794	GARS
600795	CHMP2B
600802	JAK3
600803	ABCB4
600852	CA4
600858	PRKAG2
600882	RAB7A
600920	SCARF2
600955	PCSK1
600962	KRT1
600965	WFS1
600971	TMIE
600972	SLC26A2
600974	TMC1
600977	PITPNM3
600995	NPHS2
600996	RYR2
601001	KRT14
601003	ATP2A1
601005	CACNA1C
601067	CDH23
601071	OTOF
601098	LITAF
601104	MAPT
601110	ALG3
601144	SCN5A
601152	MFN2
601186	STRA6
601200	DICER1
601238	ATCAY
601277	ABCA12
601286	CRYGD
601287	SGCD
601317	MYO7A
601321	NF1
601331	BICC1
601346	RFX6
601358	SMARCA2
601369	COCH
601378	CRLF1
601382	MTMR2
601386	CDH23
601399	RUNX1
601414	PRPF3
601419	DES
601457	RAG1
601457	RAG2
601462	CHRNA1
601462	CHRNB1
601462	CHRND
601462	CHRNE
601472	GARS
601492	HYAL1
601494	TNNT2
601543	TECTA
601544	GJB2
601553	CDH3
601559	LIFR
601596	SH3TC2
601626	JAK2
601631	FOXC1
601665	MC4R
601665	PPARG
601665	UCP3
601675	ERCC2
601675	ERCC3
601675	GTF2H5
601678	SLC12A1
601680	MYH3
601680	TNNI2
601776	CHST14
601777	GUCY2D
601780	CLN6
601813	LRP5
601815	PHGDH
601847	ABCB11
601859	FAS
601868	COL11A2
601869	GIPC3
601884	LRP5
601885	GJA3
601894	FN1
601977	MPL
602014	TRPM6
602032	KRT85
602066	PRRT2
602078	PHOX2A
602079	FMO3
602080	SQSTM1
602081	FOXP2
602082	TGFBI
602083	PCDH15
602088	INVS
602089	FLT4
602089	KDR
602093	GUCA1A
602111	MMP13
602347	ABCB4
602390	HFE2
602398	DHCR24
602433	SETX
602459	POU4F3
602473	ETHE1
602475	ENPP1
602481	ATP1A2
602482	FOXC1
602483	GNAI3
602485	GCK
602522	BSND
602579	MPI
602588	EYA1
602629	THAP1
602722	ATP6V0A4
602723	CARD14
602771	SEPN1
602772	EYS
602782	SLC29A3
602849	FGFR3
602875	NPR2
603034	COLQ
603041	TYMP
603278	ACTN4
603358	BCS1L
603373	TSHR
603511	DNAJB6
603513	GAD1
603546	KIF22
603553	PRF1
603554	DCLRE1C
603554	RAG1
603554	RAG2
603563	KIAA0196
603622	MYH9
603649	RIMS1
603689	TTN
603776	PCSK9
603786	PROM1
603830	SCN5A
603860	UMOD
603896	EIF2B1
603896	EIF2B2
603896	EIF2B3
603896	EIF2B4
603896	EIF2B5
603909	CASP10
603956	FGFR3
604004	MLC1
604091	ABCA1
604116	ABCA4
604145	TTN
604169	DTNA
604187	KIF5A
604218	SERPINI1
604219	CRYAA
604219	CRYGC
604219	CRYGD
604219	GJA3
604219	MIP
604219	PITX3
604229	FOXC1
604229	PAX6
604233	SCN1B
604250	TFR2
604271	GHR
604271	GHSR
604273	ATPAF2
604278	SLC4A4
604286	SGCB
604292	TP63
604307	CRYGC
604317	WDR62
604320	IGHMBP2
604321	CEP152
604348	CSNK1D
604348	PER2
604356	CHN1
604360	SPG11
604367	PPARG
604369	SLC17A5
604370	BRCA1
604377	SCO2
604379	LIPH
604387	NPHP3
604391	MRE11A
604393	AIPL1
604400	TMEM43
604416	PSTPIP1
604559	TRPM4
604625	PAX9
604715	SLC6A2
604717	ACTG1
604757	MSX2
604765	DES
604772	RYR2
604777	CYP4F22
604805	RTN2
604841	COL11A1
604901	CIRH1A
605021	TBC1D24
605027	BRAF
605027	CASP10
605074	MET
605249	MYH9
605253	EGR2
605253	MPZ
605258	AICDA
605259	KCNC3
605280	HSPD1
605282	CHSY1
605289	TP63
605309	PTEN
605361	PRKCG
605375	CHRNB2
605376	CFC1
605387	CHMP4B
605389	APCDD1
605407	TH
605462	PTCH1
605472	GPR98
605479	ABCB11
605583	SLC17A8
605588	LMNA
605589	MED25
605594	DSPP
605637	MYH2
605711	NFU1
605714	APP
605724	BRCA2
605751	PRRT2
605814	SLC25A13
605820	GNE
605850	DMGDH
605899	AMT
605899	GLDC
605911	HMGCS2
606002	SETX
606054	PCCA
606054	PCCB
606056	MOGS
606069	SLC40A1
606070	MATR3
606071	TRPV4
606072	CAV3
606159	FTL
606176	ABCC8
606176	INS
606324	PARK7
606392	PDX1
606394	NEUROD1
606482	DNM2
606574	SLC45A2
606593	LIG4
606595	HSPB1
606612	FKRP
606664	GNMT
606685	SGCD
606690	TSC2
606705	TMC1
606713	WDR65
606719	CDKN2A
606762	GLUD1
606764	KIT
606777	SLC2A1
606785	UGT1A1
606785	UGT1A4
606812	FH
606824	SLC5A1
606835	TRPV4
606843	CD40
606854	GPR56
606889	PSEN2
606937	ZNF592
606943	USH1G
606952	TYR
606966	NPHP4
606996	NPHP4
607014	IDUA
607015	IDUA
607060	LRRK2
607078	MATN3
607115	NLRP3
607143	ALG12
607155	FKRP
607196	SLC25A19
607200	DUOX2
607208	SCN1A
607250	TDP1
607259	SPG7
607271	CASP8
607313	ROBO3
607323	SALL4
607326	DYM
607330	SC5DL
607361	TMEM67
607364	CLCNKB
607371	ACTB
607426	COQ2
607432	PAFAH1B1
607450	DSP
607459	POLG
607473	VKORC1
607475	RLBP1
607482	CSRP3
607485	GRN
607487	TCAP
607541	TGFBI
607554	KCNQ1
607595	COL4A1
607602	KRT1
607602	KRT10
607616	SMPD1
607624	RAB27A
607625	NPC2
607634	LRP5
607641	DCTN1
607655	DSP
607677	MPZ
607678	EGR2
607681	GABRG2
607688	GIGYF2
607694	POLR3A
607721	SHOC2
607736	MPZ
607745	SCN2A
607748	BAAT
607748	TJP2
607765	HSD3B7
607778	IHH
607785	ARHGAP26
607801	CAV3
607812	SEC23A
607822	PSEN1
607823	SOX18
607831	GDAP1
607841	MYO1A
607847	GFI1
607855	LAMA2
607932	BMP4
607941	GATA4
607944	ACP5
608022	BMPER
608030	FUS
608033	RANBP2
608051	PROM1
608093	DPAGT1
608097	ARFGEF2
608099	SGCA
608104	ALG8
608106	UNG
608115	FSHR
608189	SPINK1
608194	RPGRIP1
608203	RAC2
608233	AP3B1
608236	ARHGEF10
608323	YARS
608354	RASA1
608358	MYH7
608380	CERKL
608389	SIX1
608390	SCN4A
608393	CENPJ
608404	CD36
608415	RGS9
608454	ADAMTS18
608456	MUTYH
608470	TGFBI
608540	ALG1
608569	ABCC9
608594	AGPAT2
608611	RPIA
608612	ZMPSTE24
608627	VAPB
608629	AHI1
608634	HSPB1
608643	DDC
608644	DNAH5
608649	SLC27A4
608654	NGF
608673	HSPB8
608688	ATIC
608709	LMNB2
608728	MATN3
608751	MYL3
608758	MYL2
608776	ALG9
608799	DPM1
608804	GJC2
608808	MED13L
608810	CRYAB
608812	GALNT12
608837	MYH8
608840	LARGE
608864	IRF6
608874	MSX1
608895	FBLN5
608930	CHRNA1
608930	CHRND
608930	CHRNE
608931	CHRNE
608931	MUSK
608931	RAPSN
608957	CD8A
608967	TGFBR1
608978	WT1
608980	FREM1
608983	CRYGD
608984	RNF170
608996	FOXL2
609006	ESPN
609015	HADHA
609015	HADHB
609016	HADHA

## Sheet: Table S1 (D)
Diseases in different categories
Genetic basis known	Genetic basis uknown	Medenlian	Complex	Immune	Neurological	Autosomal Dominant	Autosomal Resessive	X-linked
105200	100070	100800	100070	102700	100800	100800	200100	300000
112500	100800	101000	120435	116920	101000	101000	200150	300004
112600	101000	101400	121050	126600	104290	101400	200610	300009
113800	101400	101600	128200	152700	105400	101600	200700	300049
114480	101600	101800	131100	153100	115150	101800	200990	300055
114500	101800	102370	145250	153800	115195	102370	201000	300067
114550	102370	102530	148500	169600	115196	102530	201100	300068
115150	102530	102700	162200	180500	115197	102700	201400	300071
116150	102700	103050	175100	188400	115200	103050	201450	300088
122100	103050	103580	176100	191900	115210	103580	201470	300100
125853	103580	104290	176860	192430	117550	104290	201475	300166
130010	104290	104300	177000	193230	118100	104300	201710	300200
131760	104300	105120	180200	209920	118200	105120	201750	300215
131800	105120	105150	182900	214100	118210	105150	202200	300240
131900	105150	105200	190900	214500	118220	105200	202370	300257
133200	105200	105210	201810	225750	118300	105210	202400	300263
141200	105210	105250	202110	228000	118700	105250	202650	300291
145000	105250	105400	203200	234200	121201	105400	202700	300299
145900	105400	105650	227400	242860	123100	105650	203100	300321
146110	105650	106100	227500	248200	123400	106100	203290	300322
146200	106100	106210	227600	256600	125250	106210	203400	300323
147480	106210	106260	229600	256800	127750	106260	203450	300352
149730	106260	106600	229800	259700	128230	106600	203500	300354
151623	106600	106700	232700	260920	128235	106700	203655	300367
155255	106700	107250	234000	266200	130050	107250	203700	300376
158350	107250	108120	235200	271930	132600	108120	203750	300387
158810	108120	108300	236200	300240	134610	108300	203780	300388
159900	108300	108500	246450	300291	137750	108500	204000	300400
160150	108500	108720	250850	300400	137760	108720	204100	300419
166200	108720	108721	251000	301000	141500	108721	204200	300434
166210	108721	108770	253220	301835	142623	108770	204300	300438
167200	108770	108900	254770	304790	142680	108900	204500	300489
167210	108900	108985	258870	306400	142945	108985	205400	300498
167800	108985	109400	258900	601626	142946	109400	205950	300500
171300	109400	109800	261600	601859	144750	109800	206100	300510
174900	109800	110100	264700	602482	145900	110100	206200	301000
176807	110100	112310	266200	602723	149400	112310	206800	301040
178600	112310	112500	276700	603553	152950	112500	207750	301050
182000	112500	112600	278000	603554	157170	112600	207800	301200
182940	112600	113100	278700	603909	158600	113100	207900	301310
185800	113100	113200	278720	605027	158810	113200	208000	301830
187500	113200	113300	301500	606159	159000	113300	208050	301835
191830	113300	113500	303800	607271	159001	113500	208085	301900
192600	113500	113620	305400	607485	159900	113620	208150	302045
193900	113620	113650	306700	607595	160150	113650	208230	302060
202370	113650	113800	306900	607785	160500	113800	208400	302800
203780	113800	113900	308100	607944	160800	113900	208540	302950
209880	113900	114000	308230	608895	161200	114000	208900	302960
209900	114000	114290	308700		161400	114290	208920	303100
209920	114290	114480	309300		161800	114480	209300	303350
209950	114480	114500	309900		162200	114500	209880	303400
210250	114500	114550	310600		162300	114550	209900	303600
211900	114550	115150	312600		164200	115150	209920	303700
211980	115150	115195	312700		165500	115195	209950	303900
214100	115195	115196	601868		167320	115196	210200	304110
215600	115196	115197	602089		168300	115197	210210	304120
216360	115197	115200	602723		170390	115200	210250	304150
217095	115200	115210	605389		170400	115210	210370	304400
219050	115210	115300			170500	115300	210900	304500
220100	115300	115310			175780	115310	211400	304700
220110	115310	115700			181350	115700	211600	304790
224900	115700	116150			181405	116150	211750	304800
225500	116150	116200			181430	116200	211800	305000
226650	116200	116600			182920	116600	211900	305100
231200	116600	116800			182980	116800	211980	305390
231680	116800	116860			183086	116860	212065	305450
242100	116860	116920			186500	116920	212066	305600
244400	116920	117000			191100	117000	212070	305620
248200	117000	117550			191900	117550	212112	306400
248600	117550	118100			192600	118100	212140	306955
252010	118100	118200			193700	118200	212550	307000
252011	118200	118210			200100	118210	212720	307030
252150	118210	118220			202370	118220	212780	307800
253290	118220	118300			203450	118300	213300	308050
254090	118300	118400			204300	118400	213700	308205
254780	118400	118450			207800	118450	214100	308240
255310	118450	118600			208920	118600	214150	308300
256000	118600	118700			212065	118700	214400	308350
259420	118700	118800			212112	118800	214500	308800
261100	118800	119300			213300	119300	214700	308930
261550	119300	119500			214100	119500	214800	309000
264350	119500	119600			214400	119600	214950	309350
266500	119600	119800			215300	119800	215045	309400
266510	119800	119900			215700	119900	215100	309520
267430	119900	120100			216400	120100	215150	309580
268000	120100	120200			218800	120200	215300	309801
272120	120200	120330			223900	120330	215600	310200
273300	120330	120970			229050	120970	215700	310300
303700	120435	121200			231000	121200	216360	310400
600274	120970	121201			231300	121201	216400	310468
601457	121050	121300			231670	121300	216550	310500
601462	121200	121800			233910	121800	216900	310700
601665	121201	121850			236670	121850	217080	311070
601675	121300	121900			239500	121900	217090	311200
601680	121800	122000			245200	122000	217095	311250
602089	121850	122100			249100	122100	217300	311300
603554	121900	122200			249900	122200	217400	312060
603896	122000	122470			250100	122470	217700	312080
604219	122100	122700			250800	122700	217800	312300
604229	122200	122860			251000	122860	218040	312750
604271	122470	122880			251200	122880	218330	312863
604348	122700	123000			251290	123000	218700	312870
605027	122860	123100			252900	123100	218800	312920
605253	122880	123320			252920	123320	219000	313400
605899	123000	123400			252930	123400	219050	313500
606054	123100	123500			252940	123500	219080	313900
606176	123320	123790			253000	123790	219100	314050
606785	123400	124200			253010	124200	219150	314200
607602	123500	124500			253200	124500	219500	314400
607748	123790	125250			253220	125250	219700
608930	124200	125310			253280	125310	219750
608931	124500	125420			253600	125420	219800
609015	125250	125500			253601	125500	219900
	125310	125700			253700	125700	220100
	125420	125800			253800	125800	220110
	125500	125850			254090	125850	220111
	125700	125851			254110	125851	220120
	125800	125853			254130	125853	220150
	125850	126600			254770	126600	220290
	125851	127300			254780	127300	220400
	125853	127400			254800	127400	220600
	126600	127750			254900	127750	221750
	127300	128230			255110	128230	221770
	127400	128235			255200	128235	221820
	127750	129400			255310	129400	222300
	128200	129490			255320	129490	222448
	128230	129500			255700	129500	222470
	128235	129600			257200	129600	222700
	129400	130000			257220	130000	222765
	129490	130010			261600	130010	222800
	129500	130050			264300	130050	222900
	129600	130070			266100	130070	223000
	130000	130600			266500	130600	223800
	130010	131300			266510	131300	223900
	130050	131750			268800	131750	224100
	130070	131760			271900	131760	224120
	130600	131800			272800	131800	224230
	131100	131850			277900	131850	224690
	131300	131900			278700	131900	224900
	131750	131950			278720	131950	225280
	131760	132400			278760	132400	225300
	131800	132600			300055	132600	225400
	131850	132800			300067	132800	225500
	131900	132900			300100	132900	225750
	131950	133020			300215	133020	225753
	132400	133100			300322	133100	226600
	132600	133200			300376	133200	226650
	132800	133239			300388	133239	226700
	132900	133700			300489	133700	226730
	133020	133701			301310	133701	226900
	133100	133780			301500	133780	226980
	133200	134610			301830	134610	227650
	133239	135100			302045	135100	227810
	133700	135150			302800	135150	228000
	133701	135700			307000	135700	228300
	133780	136120			308100	136120	228520
	134610	136520			308300	136520	228600
	135100	136680			309400	136680	228900
	135150	136760			309900	136760	228930
	135700	136800			310200	136800	228980
	136120	136880			310300	136880	229050
	136520	136900			310400	136900	229070
	136680	137215			311070	137215	229100
	136760	137440			312080	137440	229300
	136800	137600			312750	137600	230000
	136880	137750			600224	137750	230200
	136900	137760			600274	137760	230350
	137215	137920			600334	137920	230400
	137440	138500			600462	138500	230450
	137600	138800			600512	138800	230500
	137750	139090			600513	139090	230600
	137760	139210			600721	139210	230650
	137920	140000			600737	140000	230800
	138500	141200			600795	141200	230900
	138800	141500			600858	141500	231000
	139090	142623			600882	142623	231050
	139210	142680			601003	142680	231090
	140000	142690			601098	142690	231095
	141200	142900			601287	142900	231200
	141500	142945			601321	142945	231300
	142623	142946			601382	142946	231530
	142680	143095			601419	143095	231550
	142690	143470			601472	143470	231670
	142900	143500			601492	143500	231680
	142945	143860			601494	143860	231690
	142946	143880			601596	143880	232300
	143095	143890			601631	143890	232500
	143470	144010			602066	144010	233100
	143500	144200			602433	144200	233300
	143860	144700			602481	144700	233400
	143880	144750			602629	144750	233420
	143890	145000			602771	145000	233910
	144010	145001			603511	145001	234100
	144200	145600			603513	145600	234200
	144700	145650			603689	145650	234500
	144750	145900			603896	145900	235400
	145000	145980			604145	145980	235510
	145001	146000			604233	146000	235555
	145250	146110			604273	146110	235700
	145600	146200			604286	146200	235730
	145650	146255			604317	146255	235800
	145900	146300			604320	146300	236250
	145980	146510			604321	146510	236270
	146000	146800			604377	146800	236490
	146110	147060			604757	147060	236670
	146200	147250			604765	147250	236680
	146255	147480			605021	147480	236700
	146300	147891			605259	147891	236792
	146510	147920			605309	147920	237300
	146800	147950			605361	147950	237310
	147060	148210			605375	148210	237500
	147250	148300			605588	148300	237900
	147480	148350			605589	148350	238320
	147891	148820			605637	148820	238600
	147920	149000			605820	149000	238970
	147950	149200			606002	149200	239200
	148210	149400			606070	149400	239300
	148300	149730			606159	149730	239500
	148350	150250			606482	150250	239510
	148500	150800			606595	150800	239850
	148820	151210			606612	151210	240300
	149000	151600			606685	151600	240500
	149200	151623			606854	151623	240600
	149400	151660			606937	151660	240900
	149730	152700			607014	152700	241200
	150250	152950			607015	152950	241530
	150800	153100			607155	153100	241550
	151210	153400			607196	153400	241600
	151600	153480			607208	153480	241850
	151623	153640			607250	153640	242100
	151660	153650			607371	153650	242300
	152700	153700			607432	153700	242500
	152950	153800			607482	153800	242600
	153100	154020			607485	154020	242860
	153400	154500			607487	154500	242900
	153480	154700			607616	154700	243300
	153640	155100			607625	155100	243310
	153650	155240			607677	155240	243500
	153700	155255			607678	155255	243700
	153800	155601			607681	155601	243800
	154020	156400			607694	156400	244200
	154500	156500			607736	156500	244400
	154700	156530			607801	156530	245000
	155100	157170			607822	157170	245200
	155240	157640			607831	157640	245340
	155255	158000			607855	158000	245400
	155601	158300			608030	158300	245590
	156400	158350			608097	158350	245600
	156500	158590			608099	158590	245900
	156530	158600			608323	158600	246200
	157170	158810			608354	158810	247100
	157640	159000			608358	159000	248190
	158000	159001			608390	159001	248200
	158300	159900			608393	159900	248250
	158350	160120			608569	160120	248300
	158590	160150			608627	160150	248370
	158600	160500			608629	160500	248390
	158810	160800			608673	160800	248450
	159000	160980			608751	160980	248600
	159001	161200			608758	161200	249000
	159900	161400			608804	161400	249100
	160120	161800			608810	161800	249270
	160150	162000			608840	162000	249420
	160500	162100				162100	249700
	160800	162300				162300	249900
	160980	162350				162350	250100
	161200	162400				162400	250620
	161400	162500				162500	250800
	161800	162800				162800	250940
	162000	162830				162830	250950
	162100	162900				162900	251100
	162200	163500				163500	251110
	162300	163800				163800	251200
	162350	164200				164200	251290
	162400	164280				164280	251450
	162500	165300				165300	251880
	162800	165500				165500	252010
	162830	165550				165550	252011
	162900	166000				166000	252150
	163500	166200				166200	252500
	163800	166210				166210	252600
	164200	166220				166220	252650
	164280	166250				166250	252900
	165300	166260				166260	252920
	165500	166300				166300	252930
	165550	166350				166350	252940
	166000	166600				166600	253000
	166200	167200				167200	253010
	166210	167210				167210	253200
	166220	167320				167320	253250
	166250	167800				167800	253270
	166260	168000				168000	253280
	166300	168300				168300	253290
	166350	168400				168400	253310
	166600	168500				168500	253600
	167200	168600				168600	253601
	167210	168601				168601	253700
	167320	168605				168605	253800
	167800	169100				169100	254090
	168000	169150				169150	254110
	168300	169400				169400	254130
	168400	169600				169600	254210
	168500	170390				170390	254300
	168600	170400				170400	254450
	168601	170500				170500	254600
	168605	170650				170650	254780
	169100	171300				171300	254800
	169150	171400				171400	254900
	169400	172700				172700	255110
	169600	172800				172800	255120
	170390	172870				172870	255200
	170400	173100				173100	255310
	170500	173600				173600	255320
	170650	173650				173650	255700
	171300	173900				173900	255800
	171400	174200				174200	256000
	172700	174800				174800	256040
	172800	174900				174900	256050
	172870	175200				175200	256100
	173100	175700				175700	256300
	173600	175780				175780	256370
	173650	175900				175900	256450
	173900	176200				176200	256550
	174200	176305				176305	256600
	174800	176400				176400	256730
	174900	176410				176410	256731
	175100	176430				176430	256800
	175200	176450				176450	256810
	175700	176670				176670	256840
	175780	176807				176807	256850
	175900	176920				176920	257200
	176100	177170				177170	257220
	176200	177200				177200	257270
	176305	178600				178600	257300
	176400	179800				179800	257980
	176410	180100				180100	258450
	176430	180104				180104	259100
	176450	180105				180105	259420
	176670	180500				180500	259440
	176807	180700				180700	259600
	176860	180800				180800	259700
	176920	180849				180849	259710
	177000	181350				181350	259730
	177170	181400				181400	259770
	177200	181405				181405	259775
	178600	181430				181430	259900
	179800	181450				181450	260300
	180100	182000				182000	260400
	180104	182230				182230	260920
	180105	182600				182600	261000
	180200	182601				182601	261100
	180500	182920				182920	261500
	180700	182940				182940	261515
	180800	182980				182980	261550
	180849	183086				183086	261630
	181350	183900				183900	261670
	181400	184250				184250	261740
	181405	184252				184252	261750
	181430	184500				184500	262000
	181450	184900				184900	262190
	182000	185800				185800	262300
	182230	186000				186000	262500
	182600	186100				186100	262600
	182601	186300				186300	262650
	182900	186500				186500	262700
	182920	186570				186570	262850
	182940	186580				186580	263200
	182980	187300				187300	263300
	183086	187500				187500	263400
	183900	187600				187600	263510
	184250	187601				187601	263570
	184252	188000				188000	263700
	184500	188055				188055	263750
	184900	188400				188400	263800
	185800	188570				188570	264070
	186000	190350				190350	264300
	186100	190351				190351	264350
	186300	190440				190440	264470
	186500	191100				191100	264800
	186570	191830				191830	265000
	186580	191900				191900	265050
	187300	192430				192430	265100
	187500	192500				192500	265120
	187600	192600				192600	265800
	187601	192950				192950	266100
	188000	193100				193100	266120
	188055	193230				193230	266130
	188400	193300				193300	266140
	188570	193500				193500	266150
	190350	193530				193530	266265
	190351	193700				193700	266500
	190440	193900				193900	266510
	190900	194070				194070	266920
	191100	194080				194080	267000
	191830	194200				194200	267300
	191900	194300				194300	267430
	192430	200100					267500
	192500	200150					268000
	192600	200610					268130
	192950	200700					268150
	193100	200990					268300
	193230	201000					268310
	193300	201100					268800
	193500	201400					269150
	193530	201450					269500
	193700	201470					269700
	193900	201475					269920
	194070	201710					269921
	194080	201750					270100
	194200	202200					270200
	194300	202370					270300
	200100	202400					270400
	200150	202650					270420
	200610	202700					270450
	200700	203100					270550
	200990	203290					270685
	201000	203400					270800
	201100	203450					271665
	201400	203500					271900
	201450	203655					271930
	201470	203700					272120
	201475	203750					272200
	201710	203780					272300
	201750	204000					272430
	201810	204100					272750
	202110	204200					272800
	202200	204300					273300
	202370	204500					273750
	202400	205400					273800
	202650	205950					274150
	202700	206100					274400
	203100	206200					274500
	203200	206800					274600
	203290	207750					274800
	203400	207800					275200
	203450	207900					275630
	203500	208000					276300
	203655	208050					276600
	203700	208085					276710
	203750	208150					276820
	203780	208230					276880
	204000	208400					276900
	204100	208540					276901
	204200	208900					276902
	204300	208920					277000
	204500	209300					277180
	205400	209880					277300
	205950	209900					277400
	206100	209920					277410
	206200	209950					277440
	206800	210200					277450
	207750	210210					277460
	207800	210250					277470
	207900	210370					277480
	208000	210900					277580
	208050	211400					277590
	208085	211600					277600
	208150	211750					277610
	208230	211800					277700
	208400	211900					277900
	208540	211980					278150
	208900	212065					278300
	208920	212066					278730
	209300	212070					278740
	209880	212112					278750
	209900	212140					278760
	209920	212550					278780
	209950	212720					280000
	210200	212780
	210210	213300
	210250	213700
	210370	214100
	210900	214150
	211400	214400
	211600	214500
	211750	214700
	211800	214800
	211900	214950
	211980	215045
	212065	215100
	212066	215150
	212070	215300
	212112	215600
	212140	215700
	212550	216360
	212720	216400
	212780	216550
	213300	216900
	213700	217080
	214100	217090
	214150	217095
	214400	217300
	214500	217400
	214700	217700
	214800	217800
	214950	218040
	215045	218330
	215100	218700
	215150	218800
	215300	219000
	215600	219050
	215700	219080
	216360	219100
	216400	219150
	216550	219500
	216900	219700
	217080	219750
	217090	219800
	217095	219900
	217300	220100
	217400	220110
	217700	220111
	217800	220120
	218040	220150
	218330	220290
	218700	220400
	218800	220600
	219000	221750
	219050	221770
	219080	221820
	219100	222300
	219150	222448
	219500	222470
	219700	222700
	219750	222765
	219800	222800
	219900	222900
	220100	223000
	220110	223800
	220111	223900
	220120	224100
	220150	224120
	220290	224230
	220400	224690
	220600	224900
	221750	225280
	221770	225300
	221820	225400
	222300	225500
	222448	225750
	222470	225753
	222700	226600
	222765	226650
	222800	226700
	222900	226730
	223000	226900
	223800	226980
	223900	227650
	224100	227810
	224120	228000
	224230	228300
	224690	228520
	224900	228600
	225280	228900
	225300	228930
	225400	228980
	225500	229050
	225750	229070
	225753	229100
	226600	229300
	226650	230000
	226700	230200
	226730	230350
	226900	230400
	226980	230450
	227400	230500
	227500	230600
	227600	230650
	227650	230800
	227810	230900
	228000	231000
	228300	231050
	228520	231090
	228600	231095
	228900	231200
	228930	231300
	228980	231530
	229050	231550
	229070	231670
	229100	231680
	229300	231690
	229600	232300
	229800	232500
	230000	233100
	230200	233300
	230350	233400
	230400	233420
	230450	233910
	230500	234100
	230600	234200
	230650	234500
	230800	235400
	230900	235510
	231000	235555
	231050	235700
	231090	235730
	231095	235800
	231200	236250
	231300	236270
	231530	236490
	231550	236670
	231670	236680
	231680	236700
	231690	236792
	232300	237300
	232500	237310
	232700	237500
	233100	237900
	233300	238320
	233400	238600
	233420	238970
	233910	239200
	234000	239300
	234100	239500
	234200	239510
	234500	239850
	235200	240300
	235400	240500
	235510	240600
	235555	240900
	235700	241200
	235730	241530
	235800	241550
	236200	241600
	236250	241850
	236270	242100
	236490	242300
	236670	242500
	236680	242600
	236700	242860
	236792	242900
	237300	243300
	237310	243310
	237500	243500
	237900	243700
	238320	243800
	238600	244200
	238970	244400
	239200	245000
	239300	245200
	239500	245340
	239510	245400
	239850	245590
	240300	245600
	240500	245900
	240600	246200
	240900	247100
	241200	248190
	241530	248200
	241550	248250
	241600	248300
	241850	248370
	242100	248390
	242300	248450
	242500	248600
	242600	249000
	242860	249100
	242900	249270
	243300	249420
	243310	249700
	243500	249900
	243700	250100
	243800	250620
	244200	250800
	244400	250940
	245000	250950
	245200	251100
	245340	251110
	245400	251200
	245590	251290
	245600	251450
	245900	251880
	246200	252010
	246450	252011
	247100	252150
	248190	252500
	248200	252600
	248250	252650
	248300	252900
	248370	252920
	248390	252930
	248450	252940
	248600	253000
	249000	253010
	249100	253200
	249270	253250
	249420	253270
	249700	253280
	249900	253290
	250100	253310
	250620	253600
	250800	253601
	250850	253700
	250940	253800
	250950	254090
	251000	254110
	251100	254130
	251110	254210
	251200	254300
	251290	254450
	251450	254600
	251880	254780
	252010	254800
	252011	254900
	252150	255110
	252500	255120
	252600	255200
	252650	255310
	252900	255320
	252920	255700
	252930	255800
	252940	256000
	253000	256040
	253010	256050
	253200	256100
	253220	256300
	253250	256370
	253270	256450
	253280	256550
	253290	256600
	253310	256730
	253600	256731
	253601	256800
	253700	256810
	253800	256840
	254090	256850
	254110	257200
	254130	257220
	254210	257270
	254300	257300
	254450	257980
	254600	258450
	254770	259100
	254780	259420
	254800	259440
	254900	259600
	255110	259700
	255120	259710
	255200	259730
	255310	259770
	255320	259775
	255700	259900
	255800	260300
	256000	260400
	256040	260920
	256050	261000
	256100	261100
	256300	261500
	256370	261515
	256450	261550
	256550	261630
	256600	261670
	256730	261740
	256731	261750
	256800	262000
	256810	262190
	256840	262300
	256850	262500
	257200	262600
	257220	262650
	257270	262700
	257300	262850
	257980	263200
	258450	263300
	258870	263400
	258900	263510
	259100	263570
	259420	263700
	259440	263750
	259600	263800
	259700	264070
	259710	264300
	259730	264350
	259770	264470
	259775	264800
	259900	265000
	260300	265050
	260400	265100
	260920	265120
	261000	265800
	261100	266100
	261500	266120
	261515	266130
	261550	266140
	261600	266150
	261630	266265
	261670	266500
	261740	266510
	261750	266920
	262000	267000
	262190	267300
	262300	267430
	262500	267500
	262600	268000
	262650	268130
	262700	268150
	262850	268300
	263200	268310
	263300	268800
	263400	269150
	263510	269500
	263570	269700
	263700	269920
	263750	269921
	263800	270100
	264070	270200
	264300	270300
	264350	270400
	264470	270420
	264700	270450
	264800	270550
	265000	270685
	265050	270800
	265100	271665
	265120	271900
	265800	271930
	266100	272120
	266120	272200
	266130	272300
	266140	272430
	266150	272750
	266200	272800
	266265	273300
	266500	273750
	266510	273800
	266920	274150
	267000	274400
	267300	274500
	267430	274600
	267500	274800
	268000	275200
	268130	275630
	268150	276300
	268300	276600
	268310	276710
	268800	276820
	269150	276880
	269500	276900
	269700	276901
	269920	276902
	269921	277000
	270100	277180
	270200	277300
	270300	277400
	270400	277410
	270420	277440
	270450	277450
	270550	277460
	270685	277470
	270800	277480
	271665	277580
	271900	277590
	271930	277600
	272120	277610
	272200	277700
	272300	277900
	272430	278150
	272750	278300
	272800	278730
	273300	278740
	273750	278750
	273800	278760
	274150	278780
	274400	280000
	274500	300000
	274600	300004
	274800	300009
	275200	300049
	275630	300055
	276300	300067
	276600	300068
	276700	300071
	276710	300088
	276820	300100
	276880	300166
	276900	300200
	276901	300215
	276902	300240
	277000	300257
	277180	300263
	277300	300291
	277400	300299
	277410	300321
	277440	300322
	277450	300323
	277460	300352
	277470	300354
	277480	300367
	277580	300376
	277590	300387
	277600	300388
	277610	300400
	277700	300419
	277900	300434
	278000	300438
	278150	300489
	278300	300498
	278700	300500
	278720	300510
	278730	301000
	278740	301040
	278750	301050
	278760	301200
	278780	301310
	280000	301830
	300000	301835
	300004	301900
	300009	302045
	300049	302060
	300055	302800
	300067	302950
	300068	302960
	300071	303100
	300088	303350
	300100	303400
	300166	303600
	300200	303700
	300215	303900
	300240	304110
	300257	304120
	300263	304150
	300291	304400
	300299	304500
	300321	304700
	300322	304790
	300323	304800
	300352	305000
	300354	305100
	300367	305390
	300376	305450
	300387	305600
	300388	305620
	300400	306400
	300419	306955
	300434	307000
	300438	307030
	300489	307800
	300498	308050
	300500	308205
	300510	308240
	301000	308300
	301040	308350
	301050	308800
	301200	308930
	301310	309000
	301500	309350
	301830	309400
	301835	309520
	301900	309580
	302045	309801
	302060	310200
	302800	310300
	302950	310400
	302960	310468
	303100	310500
	303350	310700
	303400	311070
	303600	311200
	303700	311250
	303800	311300
	303900	312060
	304110	312080
	304120	312300
	304150	312750
	304400	312863
	304500	312870
	304700	312920
	304790	313400
	304800	313500
	305000	313900
	305100	314050
	305390	314200
	305400	314400
	305450	600059
	305600	600060
	305620	600072
	306400	600081
	306700	600101
	306900	600105
	306955	600116
	307000	600121
	307030	600132
	307800	600138
	308050	600143
	308100	600145
	308205	600155
	308230	600195
	308240	600208
	308300	600224
	308350	600251
	308700	600274
	308800	600309
	308930	600316
	309000	600334
	309300	600363
	309350	600376
	309400	600462
	309520	600496
	309580	600512
	309801	600513
	309900	600625
	310200	600628
	310300	600652
	310400	600721
	310468	600737
	310500	600791
	310600	600794
	310700	600795
	311070	600802
	311200	600803
	311250	600852
	311300	600858
	312060	600882
	312080	600920
	312300	600955
	312600	600962
	312700	600965
	312750	600971
	312863	600972
	312870	600974
	312920	600977
	313400	600995
	313500	600996
	313900	601001
	314050	601003
	314200	601005
	314400	601067
	600059	601071
	600060	601098
	600072	601104
	600081	601110
	600101	601144
	600105	601152
	600116	601186
	600121	601200
	600132	601238
	600138	601277
	600143	601286
	600145	601287
	600155	601317
	600195	601321
	600208	601331
	600224	601346
	600251	601358
	600274	601369
	600309	601378
	600316	601382
	600334	601386
	600363	601399
	600376	601414
	600462	601419
	600496	601457
	600512	601462
	600513	601472
	600625	601492
	600628	601494
	600652	601543
	600721	601544
	600737	601553
	600791	601559
	600794	601596
	600795	601626
	600802	601631
	600803	601665
	600852	601675
	600858	601678
	600882	601680
	600920	601776
	600955	601777
	600962	601780
	600965	601813
	600971	601815
	600972	601847
	600974	601859
	600977	601869
	600995	601884
	600996	601885
	601001	601894
	601003	601977
	601005	602014
	601067	602032
	601071	602066
	601098	602078
	601104	602079
	601110	602080
	601144	602081
	601152	602082
	601186	602083
	601200	602088
	601238	602093
	601277	602111
	601286	602347
	601287	602390
	601317	602398
	601321	602433
	601331	602459
	601346	602473
	601358	602475
	601369	602481
	601378	602482
	601382	602483
	601386	602485
	601399	602522
	601414	602579
	601419	602588
	601457	602629
	601462	602722
	601472	602771
	601492	602772
	601494	602782
	601543	602849
	601544	602875
	601553	603034
	601559	603041
	601596	603278
	601626	603358
	601631	603373
	601665	603511
	601675	603513
	601678	603546
	601680	603553
	601776	603554
	601777	603563
	601780	603622
	601813	603649
	601815	603689
	601847	603776
	601859	603786
	601868	603830
	601869	603860
	601884	603896
	601885	603909
	601894	603956
	601977	604004
	602014	604091
	602032	604116
	602066	604145
	602078	604169
	602079	604187
	602080	604218
	602081	604219
	602082	604229
	602083	604233
	602088	604250
	602089	604271
	602093	604273
	602111	604278
	602347	604286
	602390	604292
	602398	604307
	602433	604317
	602459	604320
	602473	604321
	602475	604348
	602481	604356
	602482	604360
	602483	604367
	602485	604369
	602522	604370
	602579	604377
	602588	604379
	602629	604387
	602722	604391
	602723	604393
	602771	604400
	602772	604416
	602782	604559
	602849	604625
	602875	604715
	603034	604717
	603041	604757
	603278	604765
	603358	604772
	603373	604777
	603511	604805
	603513	604841
	603546	604901
	603553	605021
	603554	605027
	603563	605074
	603622	605249
	603649	605253
	603689	605258
	603776	605259
	603786	605280
	603830	605282
	603860	605289
	603896	605309
	603909	605361
	603956	605375
	604004	605376
	604091	605387
	604116	605407
	604145	605462
	604169	605472
	604187	605479
	604218	605583
	604219	605588
	604229	605589
	604233	605594
	604250	605637
	604271	605711
	604273	605714
	604278	605724
	604286	605751
	604292	605814
	604307	605820
	604317	605850
	604320	605899
	604321	605911
	604348	606002
	604356	606054
	604360	606056
	604367	606069
	604369	606070
	604370	606071
	604377	606072
	604379	606159
	604387	606176
	604391	606324
	604393	606392
	604400	606394
	604416	606482
	604559	606574
	604625	606593
	604715	606595
	604717	606612
	604757	606664
	604765	606685
	604772	606690
	604777	606705
	604805	606713
	604841	606719
	604901	606762
	605021	606764
	605027	606777
	605074	606785
	605249	606812
	605253	606824
	605258	606835
	605259	606843
	605280	606854
	605282	606889
	605289	606937
	605309	606943
	605361	606952
	605375	606966
	605376	606996
	605387	607014
	605389	607015
	605407	607060
	605462	607078
	605472	607115
	605479	607143
	605583	607155
	605588	607196
	605589	607200
	605594	607208
	605637	607250
	605711	607259
	605714	607271
	605724	607313
	605751	607323
	605814	607326
	605820	607330
	605850	607361
	605899	607364
	605911	607371
	606002	607426
	606054	607432
	606056	607450
	606069	607459
	606070	607473
	606071	607475
	606072	607482
	606159	607485
	606176	607487
	606324	607541
	606392	607554
	606394	607595
	606482	607602
	606574	607616
	606593	607624
	606595	607625
	606612	607634
	606664	607641
	606685	607655
	606690	607677
	606705	607678
	606713	607681
	606719	607688
	606762	607694
	606764	607721
	606777	607736
	606785	607745
	606812	607748
	606824	607765
	606835	607778
	606843	607785
	606854	607801
	606889	607812
	606937	607822
	606943	607823
	606952	607831
	606966	607841
	606996	607847
	607014	607855
	607015	607932
	607060	607941
	607078	607944
	607115	608022
	607143	608030
	607155	608033
	607196	608051
	607200	608093
	607208	608097
	607250	608099
	607259	608104
	607271	608106
	607313	608115
	607323	608189
	607326	608194
	607330	608203
	607361	608233
	607364	608236
	607371	608323
	607426	608354
	607432	608358
	607450	608380
	607459	608389
	607473	608390
	607475	608393
	607482	608404
	607485	608415
	607487	608454
	607541	608456
	607554	608470
	607595	608540
	607602	608569
	607616	608594
	607624	608611
	607625	608612
	607634	608627
	607641	608629
	607655	608634
	607677	608643
	607678	608644
	607681	608649
	607688	608654
	607694	608673
	607721	608688
	607736	608709
	607745	608728
	607748	608751
	607765	608758
	607778	608776
	607785	608799
	607801	608804
	607812	608808
	607822	608810
	607823	608812
	607831	608837
	607841	608840
	607847	608864
	607855	608874
	607932	608895
	607941	608930
	607944	608931
	608022	608957
	608030	608967
	608033	608978
	608051	608980
	608093	608983
	608097	608984
	608099	608996
	608104	609006
	608106	609015
	608115	609016
	608189
	608194
	608203
	608233
	608236
	608323
	608354
	608358
	608380
	608389
	608390
	608393
	608404
	608415
	608454
	608456
	608470
	608540
	608569
	608594
	608611
	608612
	608627
	608629
	608634
	608643
	608644
	608649
	608654
	608673
	608688
	608709
	608728
	608751
	608758
	608776
	608799
	608804
	608808
	608810
	608812
	608837
	608840
	608864
	608874
	608895
	608930
	608931
	608957
	608967
	608978
	608980
	608983
	608984
	608996
	609006
	609015
	609016
