# Supplementary material for: Integrating Multiple Genomic Data to Predict Disease-Causing Nonsynonymous Single Nucleotide Variants in Exome Sequencing Studies
Source: PLoS Genet. 2014 Mar 20;10(3):e1004237. doi: 10.1371/journal.pgen.1004237 (PMC3961190; doi:10.1371/journal.pgen.1004237)
Supplement: Table S3 — Applications to exome sequencing data of autism, epileptic encephalopathies, and intellectual disability. (XLS) [file pgen.1004237.s003.xls]

## Sheet: Seed genes
Seed genes for Autism (MIM: 209850)
Gene	MIM number	Reference
APBA2	602172	Voineagu, I., et al. Transcriptomic analysis of autistic brain reveals convergent molecular pathology. Nature 474: 380-384, 2011.
CHD8	610528	Neale, B. M., et al. Patterns and rates of exonic de novo mutations in autism spectrum disorders. Nature 485: 242-245, 2012
CHRM1	118510	Voineagu, I., et al. Transcriptomic analysis of autistic brain reveals convergent molecular pathology. Nature 474: 380-384, 2011.
CNTN4	607280	Roohi, J., et al. Disruption of contactin 4 in three subjects with autism spectrum disorder. J. Med. Genet. 46: 176-182, 2009.
CNTNAP1	602346	Voineagu, I., et al. Transcriptomic analysis of autistic brain reveals convergent molecular pathology. Nature 474: 380-384, 2011.
CNTNAP2	604569	Arking, D. E., et al. A common genetic variant in the neurexin superfamily member CNTNAP2 increases familial risk of autism. Am. J. Hum. Genet. 82: 160-164, 2008.
DYRK1A	600855	Moller, R. S., et al. Truncation of the Down syndrome candidate gene DYRK1A in two unrelated patients with microcephaly. Am. J. Hum. Genet. 82: 1165-1170, 2008.
EN2	131310	Benayed, R., et al. Support for the homeobox transcription factor gene ENGRAILED 2 as an autism spectrum disorder susceptibility locus. Am. J. Hum. Genet. 77: 851-868, 2005.
GABRA4	137141	Ma, D. Q., et al. Identification of significant association and gene-gene interaction of GABA receptor subunit genes in autism. Am. J. Hum. Genet. 77: 377-388, 2005.
GRIN2B	138252	Tarabeux, J., et al. Rare mutations in N-methyl-D-aspartate glutamate receptors in autism spectrum disorders and schizophrenia. Translational psychiatry, 1(11), e55, 2011.
ITGB3	173470	Weiss, L. A., et al. Variation in ITGB3 is associated with whole-blood serotonin level and autism susceptibility. Europ. J. Hum. Genet. 14: 923-931, 2006.
KATNAL2	614697	O'Roak, B. J., et al. Exome sequencing in sporadic autism spectrum disorders identifies severe de novo mutations. Nature Genet. 43: 585-589, 2011.
LAMC3	604349	Barak, T., et al. Recessive LAMC3 mutations cause malformations of occipital cortical development. (Letter) Nature Genet. 43: 590-594, 2011.
MARK1	606511	Maussion, G., et al. Convergent evidence identifying MAP/microtubule affinity-regulating kinase 1 (MARK1) as a susceptibility gene for autism. Hum. Molec. Genet. 17: 2541-2551, 2008.
MECP2	300005	Swanberg, S. E., et al. Reciprocal co-regulation of EGR2 and MECP2 is disrupted in Rett syndrome and autism. Hum. Molec. Genet. 18: 525-534, 2009.
MET	164860	Campbell, D. B., et al. A genetic variant that disrupts MET transcription is associated with autism. Proc. Nat. Acad. Sci. 103: 16834-16839, 2006.
NLGN3	300336	Jamain, S., et al. Mutations of the X-linked genes encoding neuroligins NLGN3 and NLGN4 are associated with autism. Nature Genet. 34: 27-29, 2003.
NRXN2	600566	Gauthier, J., et al. Truncating mutations in NRXN2 and NRXN1 in autism spectrum disorders and schizophrenia. Hum. Genet. 130: 563-573, 2011.
NTNG1	608818	O'Roak, B. J., et al. Exome sequencing in sporadic autism spectrum disorders identifies severe de novo mutations. Nature Genet. 43: 585-589, 2011.
PTCHD1	300828	Noor, A., et al. Disruption at the PTCHD1 locus on Xp22.11 in autism spectrum disorder and intellectual disability. Sci. Transl. Med. 2: 49ra68, 2010.
PTEN	601728	Butler, M. G., et al. Subset of individuals with autism spectrum disorders and extreme macrocephaly associated with germline PTEN tumour suppressor gene mutations. J. Med. Genet. 42: 318-321, 2005.
RPL10	312173	Klauck, S. M., et al. Mutations in the ribosomal protein gene RPL10 suggest a novel modulating disease mechanism for autism. Molec. Psychiat. 11: 1073-1084, 2006.
SCAMP5	613766	Voineagu, I., et al. Transcriptomic analysis of autistic brain reveals convergent molecular pathology. Nature 474: 380-384, 2011.
SCN1A	182389	Weiss, L. A., et al.Sodium channels SCN1A, SCN2A and SCN3A in familial autism. Molecular psychiatry, 8(2), 186-194, 2003.
SCN2A	182390	Weiss, L. A., et al.Sodium channels SCN1A, SCN2A and SCN3A in familial autism. Molecular psychiatry, 8(2), 186-194, 2003.
SEMA5A	609297	Weiss, L. A., et al. A genome-wide linkage and association scan reveals novel loci for autism. Nature 461: 802-808, 2009.
SHANK2	603290	Pinto, D., et al. Functional impact of global rare copy number variation in autism spectrum disorders. Nature 466: 368-372, 2010.
SLC6A4	182138	Kim, S.-J., et al. Transmission disequilibrium mapping at the serotonin transporter gene (SLC6A4) region in autistic disorder. Molec. Psychiat. 7: 278-288, 2002.
SLC9A9	608396	Morrow, E. M., et al. Identifying autism loci and genes by tracing recent shared ancestry. Science 321: 218-223, 2008.
TAS2R1	604796	Weiss, L. A., et al. A genome-wide linkage and association scan reveals novel loci for autism. Nature, 461(7265), 802-808, 2009.
TBL1XR1	608628	Chung, R. H., et al.An X chromosome-wide association study in autism families identifies TBL1X as a novel autism spectrum disorder candidate gene in males. Mol Autism, 2(1), 18-18, 2011.
TBR1	604616	Bacchelli, E., et al. Screening of nine candidate genes for autism on chromosome 2q reveals rare nonsynonymous variants in the cAMP-GEFII gene. Molecular psychiatry, 8(11), 916-924, 2003.
TMLHE	300777	Celestino-Soper, P. B. S., et al. Use of array CGH to detect exonic copy number variants throughout the genome in autism families detects a novel deletion in TMLHE. Hum. Molec. Genet. 20: 4360-4370, 2011.
WNT2	147870	Wassink, T. H.,et al. Evidence supporting WNT2 as an autism susceptibility gene. Am. J. Med. Genet. 105: 406-413, 2001.
Seed genes for Epileptic Encephalopathies and intellectual disability
Gene	MIM number	Reference
ARHGEF9	300429	Marco, E. J., et al. ARHGEF9 disruption in a female patient is associated with X linked mental retardation and sensory hyperarousal. J. Med. Genet. 45: 100-105, 2008.
ARX	300382	Stromme, P., et al. Mutations in the human ortholog of Aristaless cause X-linked mental retardation and epilepsy. Nature Genet. 30: 441-445, 2002.
CDKL5	300203	Rosas-Vargas, H.,et al. Impairment of CDKL5 nuclear localisation as a cause for severe infantile encephalopathy. (Letter) J. Med. Genet. 45: 172-178, 2008.
KCNQ2	602235	Borgatti, R., et al. A novel mutation in KCNQ2 associated with BFNC, drug resistant epilepsy, and mental retardation. Neurology 63: 57-65, 2004.
PCDH19	300460	Depienne, C.,et al. Sporadic infantile epileptic encephalopathy caused by mutations in PCDH19 resembles Dravet syndrome but mainly affects females. PLoS Genet. 5: e1000381, 2009.
PLCB1	607120	Kurian, M. A., et al. Phospholipase C beta 1 deficiency is associated with early-onset epileptic encephalopathy. Brain 133: 2964-2970, 2010.
PNKP	605610	Shen, J., et al. Mutations in PNKP cause microcephaly, seizures and defects in DNA repair. (Letter) Nature Genet. 42: 245-249, 2010.
SCN1A	182389	Ohmori, I., et al. Significant correlation of the SCN1A mutations and severe myoclonic epilepsy in infancy. Biochem. Biophys. Res. Commun. 295: 17-23, 2002.
SCN2A	182390	Ogiwara, I., et al. De novo mutations of voltage-gated sodium channel alpha-II gene SCN2A in intractable epilepsies. Neurology 73: 1046-1053, 2009.
SCN8A	600702	Veeramah, K. R., et al.De novo pathogenic SCN8A mutation identified by whole-genome sequencing of a family quartet affected by infantile epileptic encephalopathy and SUDEP. Am. J. Hum. Genet. 90: 502-512, 2012.
SLC25A22	609302	Molinari, F.,et al. Impaired mitochondrial glutamate transport in autosomal recessive neonatal myoclonic epilepsy. Am. J. Hum. Genet. 76: 334-339, 2005.
SPTAN1	182810	Saitsu, H., et al Dominant-negative mutations in alpha-II spectrin cause West syndrome with severe cerebral hypomyelination, spastic quadriplegia, and developmental delay. Am. J. Hum. Genet. 86: 881-891, 2010.
ST3GAL3	606494	Hu, H., et al. ST3GAL3 mutations impair the development of higher cognitive functions. Am. J. Hum. Genet. 89: 407-414, 2011.
STXBP1	602926	Saitsu, H., et al. Paternal mosaicism of an STXBP1 mutation in OS. Clin. Genet. 80: 484-488, 2011.
TBC1D24	613577	Duru, N., et al. Early-onset progressive myoclonic epilepsy with dystonia mapping to 16pter-p13.3. J. Neurogenet. 24: 207-215, 2010.

## Sheet: PMID 22495306
Results for PMID 22495306 (Sanders SJ et al. De novo mutations revealed by whole-exome sequencing are strongly associated with autism, Nature, 485(7397):237-241, 2012)
	Candidates in red: mutations reported as associated with autism in this literature.
Genes containing reported casuative mutations in the literature: SCN2A
Candidate						Selecting all the 34 seeds			Excluding genes containing reported casuative mutations from the seeds
Chr	Pos	Ref	Alt	Gene	Type	Rank	p-value	q-value	Rank	p-value	q-value
2	166210819	G	T	SCN2A	Nonsense	1	6.8691e-13	1.47e-10	3	1.0775e-05	0.00076864
2	166201379	C	A	SCN2A	Nonsense	2	3.1799e-12	3.4025e-10	6	4.3356e-05	0.0015464
1	23236941	C	T	EPHB2	Nonsense	3	1.0212e-10	7.2849e-09	1	1.0214e-10	2.1859e-08
3	62356982	G	A	FEZF2	Missense	4	4.7601e-10	2.5467e-08	7	0.00010561	0.0027807
1	231829616	C	T	DISC1	Missense	5	4.0285e-08	1.7242e-06	2	4.0285e-08	4.3105e-06
2	233396326	G	A	CHRND	Missense	6	1.7059e-05	0.00060843	4	1.9612e-05	0.0010493
X	41524649	C	G	CASK	Missense	7	2.6776e-05	0.00081858	5	2.8477e-05	0.0012188
5	92929487	G	A	NR2F1	Missense	8	6.608e-05	0.0017676	7	0.00010283	0.0027807
3	7620458	G	A	GRM7	Missense	9	8.4673e-05	0.0020133	7	0.00013475	0.0027807
3	11067472	C	T	SLC6A1	Missense	10	0.0001009	0.0020546	7	0.00015356	0.0027807
5	1394870	G	A	SLC6A3	Missense	10	0.00010561	0.0020546	7	0.00015547	0.0027807
6	43099768	G	A	PTK7	Missense	12	0.0001409	0.0025128	7	0.00015593	0.0027807
6	112513029	T	A	LAMA4	Missense	13	0.00017677	0.0029098	13	0.00018405	0.0030298
5	14394220	A	T	TRIO	Missense	14	0.00026395	0.0040346	14	0.00029549	0.0045168
10	61833827	A	G	ANK3	Missense	15	0.00031738	0.0045279	15	0.00056944	0.0068123
14	95574729	G	A	DICER1	Missense	16	0.00041978	0.0056145	15	0.00053205	0.0068123
12	332363	G	A	SLC6A13	Missense	17	0.00046704	0.0058793	15	0.00052344	0.0068123
17	29684348	C	T	NF1	Missense	18	0.00052068	0.0059417	15	0.00057299	0.0068123
22	36684831	C	T	MYH9	Missense	18	0.00052753	0.0059417	19	0.00065005	0.0073216
10	102740667	T	C	SEMA4G	Missense	20	0.00074687	0.0079915	20	0.00081736	0.0087457
11	124742963	C	T	ROBO3	Missense	21	0.00080647	0.0082183	22	0.0011035	0.010257
3	431032	C	T	CHL1	Missense	22	0.0009785	0.0095182	21	0.0009785	0.0099714
1	103352554	C	A	COL11A1	Missense	23	0.0010305	0.009588	22	0.0011504	0.010257
3	100471643	C	T	ABI3BP	Missense	24	0.001097	0.0097815	22	0.0011413	0.010257
11	95580994	T	C	MTMR2	Missense	25	0.0011737	0.0099411	25	0.0012583	0.010771
6	135507151	G	A	MYB	Missense	25	0.001217	0.0099411	26	0.0013515	0.011124
2	85529727	G	T	TCF7L1	Missense	25	0.0012543	0.0099411	28	0.0016884	0.012904
11	67939039	C	G	SUV420H1	Missense	28	0.0013728	0.010492	27	0.0014221	0.011272
10	108447964	C	T	SORCS1	Missense	29	0.0018165	0.013405	29	0.0019721	0.014553
5	109051866	G	A	MAN2A1	Missense	30	0.0029987	0.021391	30	0.0031811	0.022692
12	57579580	C	T	LRP1	Missense	31	0.0035489	0.024412	31	0.0037819	0.025516
16	68729247	G	T	CDH3	Missense	31	0.0036503	0.024412	31	0.0038155	0.025516
11	47304002	C	T	MADD	Missense	33	0.0041447	0.026878	33	0.0045634	0.029593
6	142396879	A	G	NMBR	Missense	34	0.0050538	0.030755	35	0.0053344	0.032616
15	34520732	C	G	TMEM85	Missense	34	0.0051728	0.030755	34	0.0051728	0.032558
22	19127459	T	C	DGCR14	Missense	34	0.0052737	0.030755	37	0.0056961	0.032945
15	90334290	G	A	ANPEP	Missense	34	0.0053175	0.030755	36	0.0055076	0.03274
12	57594563	A	G	LRP1	Missense	38	0.0058806	0.031878	38	0.0062589	0.033415
9	80039082	G	A	GNA14	Missense	38	0.0059308	0.031878	38	0.0063136	0.033415
2	25464520	C	A	DNMT3A	Missense	38	0.0059697	0.031878	38	0.0062832	0.033415
1	212532095	G	A	PPP2R5A	Missense	38	0.0061076	0.031878	38	0.0064019	0.033415
20	57484241	C	G	GNAS	Missense	42	0.0066892	0.034083	44	0.0079671	0.037064
1	154407519	C	T	IL6R	Missense	43	0.0069663	0.034145	43	0.0073326	0.036492
14	21828671	C	T	SUPT16H	Missense	43	0.0070204	0.034145	42	0.0071178	0.036267
10	112359556	C	T	SMC3	Missense	45	0.007374	0.035067	44	0.0076612	0.037064
11	20139742	G	A	NAV2	Missense	46	0.0077799	0.036169	47	0.0084769	0.038597
17	40734733	T	C	FAM134C	Missense	46	0.0079436	0.036169	44	0.0079436	0.037064
2	128388847	G	C	MYO7B	Missense	48	0.0094185	0.039456	48	0.0094185	0.041991
5	89949288	G	A	GPR98	Missense	48	0.0094357	0.039456	60	0.01394	0.049721
1	120298147	A	G	HMGCS2	Missense	48	0.0096767	0.039456	49	0.010094	0.04217
17	58740376	G	A	PPM1D	Nonsense	48	0.0096838	0.039456	49	0.0099546	0.04217
11	82536081	C	A	PRCP	Missense	48	0.0098581	0.039456	49	0.010641	0.04217
11	67926275	G	A	SUV420H1	Missense	48	0.010102	0.039456	49	0.01044	0.04217
16	49764733	A	C	ZNF423	Missense	48	0.010126	0.039456	49	0.010549	0.04217
22	42294709	C	G	SREBF2	Missense	48	0.010205	0.039456	49	0.010581	0.04217
4	72994491	G	A	NPFFR2	Missense	48	0.010325	0.039456	55	0.010879	0.042329
5	176715871	C	G	NSD1	Missense	57	0.010613	0.039847	56	0.011117	0.042483
3	10276192	C	G	IRAK2	Missense	58	0.01153	0.042543	57	0.012413	0.046603
17	40970575	A	G	BECN1	Missense	59	0.012159	0.044101	58	0.012778	0.047146
11	102593283	G	A	MMP8	Missense	60	0.012862	0.045874	59	0.013426	0.048696
1	35365700	G	A	DLGAP3	Missense	61	0.013383	0.046951	61	0.014325	0.050254
8	61484622	C	T	RAB2A	Nonsense	62	0.013942	0.048124	62	0.015543	0.053649
9	712508	G	A	KANK1	Missense	63	0.015194	0.051613	63	0.016285	0.054454
15	66198459	G	A	MEGF11	Missense	64	0.016171	0.053338	65	0.017008	0.055995
10	5963470	G	A	FBXO18	Missense	64	0.016201	0.053338	63	0.016201	0.054454
11	43905540	G	A	ALKBH3	Missense	66	0.016943	0.054936	66	0.017411	0.056454
11	66030357	T	C	KLC2	Missense	67	0.018212	0.057726	68	0.020388	0.062599
7	98506430	G	A	TRRAP	Missense	67	0.018374	0.057726	67	0.018879	0.060299
2	40405541	A	G	SLC8A1	Missense	67	0.018613	0.057726	77	0.026946	0.074889
4	8620162	C	T	CPZ	Missense	70	0.019237	0.05881	68	0.020476	0.062599
10	28971295	A	G	BAMBI	Missense	71	0.020263	0.060427	71	0.021949	0.066156
8	132982744	T	C	EFR3A	Missense	71	0.020331	0.060427	68	0.020331	0.062599
15	50923683	T	C	TRPM7	Missense	73	0.021268	0.062346	78	0.028031	0.075671
11	64974022	G	A	CAPN1	Missense	74	0.023262	0.067271	72	0.023746	0.070577
1	241519017	G	C	RGS7	Missense	75	0.024549	0.067788	73	0.025754	0.072799
3	142840188	C	G	CHST2	Missense	75	0.0247	0.067788	73	0.025439	0.072799
2	102083246	A	C	RFX8	Missense	75	0.024869	0.067788	73	0.025854	0.072799
17	5286429	C	T	RABEP1	Missense	75	0.024887	0.067788	78	0.028069	0.075671
12	49725038	C	T	TROAP	Missense	75	0.025024	0.067788	73	0.025617	0.072799
11	837476	G	C	CD151	Missense	80	0.026637	0.071253	78	0.028288	0.075671
12	9225335	G	A	A2M	Missense	81	0.028084	0.073731	83	0.031145	0.078412
1	166818303	G	A	POGK	Missense	81	0.028252	0.073731	81	0.029712	0.077563
18	54281689	C	T	TXNL1	Missense	83	0.028979	0.073964	86	0.031676	0.078572
11	121039453	G	A	TECTA	Missense	83	0.029565	0.073964	86	0.031943	0.078572
6	127796553	C	G	C6orf174	Missense	83	0.02972	0.073964	81	0.02972	0.077563
2	33572486	A	C	LTBP1	Missense	83	0.029724	0.073964	88	0.033123	0.079644
4	53492207	G	A	USP46	Missense	87	0.030082	0.073995	83	0.030897	0.078412
2	37302699	G	A	HEATR5B	Missense	88	0.031102	0.075633	83	0.031102	0.078412
12	49579631	G	A	TUBA1A	Missense	89	0.031997	0.076936	88	0.033102	0.079644
17	29677317	C	A	NF1	Missense	90	0.033432	0.078353	94	0.036239	0.082501
10	30317090	C	T	KIAA1462	Missense	90	0.033767	0.078353	90	0.033767	0.08029
3	43389739	A	G	SNRK	Missense	90	0.034033	0.078353	92	0.035675	0.082091
7	31609423	G	C	CCDC129	Missense	90	0.034176	0.078353	91	0.034176	0.080371
7	100856461	C	T	PLOD3	Missense	90	0.034417	0.078353	105	0.045483	0.091894
9	95782633	A	G	FGD3	Missense	95	0.035263	0.078758	95	0.037555	0.083489
2	110259141	G	A	SH3RF3	Missense	95	0.035581	0.078758	92	0.035581	0.082091
11	113631634	G	A	ZW10	Missense	95	0.035699	0.078758	95	0.037792	0.083489
11	119045475	C	T	NLRX1	Missense	98	0.037365	0.081594	95	0.037843	0.083489
1	156503911	G	C	IQGAP3	Missense	99	0.038419	0.083048	99	0.040178	0.08685
1	36367118	C	T	EIF2C1	Missense	100	0.039232	0.083956	98	0.039232	0.085669
1	115280664	G	A	CSDE1	Nonsense	101	0.041097	0.087072	100	0.043209	0.089787
4	39217743	G	A	WDR19	Missense	101	0.042212	0.087072	100	0.043215	0.089787
10	70333978	A	G	TET1	Missense	101	0.042359	0.087072	104	0.043771	0.090068
2	225672438	G	A	DOCK10	Missense	101	0.042959	0.087072	100	0.042959	0.089787
6	17606162	C	T	FAM8A1	Nonsense	101	0.043047	0.087072	100	0.043047	0.089787
6	35378934	G	A	PPARD	Missense	101	0.043129	0.087072	110	0.047686	0.092772
2	96967339	T	C	SNRNP200	Missense	107	0.04489	0.089781	105	0.045834	0.091894
12	51090925	C	T	DIP2B	Missense	108	0.045947	0.090481	105	0.045947	0.091894
15	66786860	T	C	SNAPC5	Missense	108	0.046151	0.090481	109	0.047195	0.092657
3	151083738	A	C	MED12L	Missense	108	0.046509	0.090481	108	0.046509	0.092156
15	91825013	T	A	SV2B	Missense	111	0.047605	0.09178	111	0.049404	0.095247
3	184040619	G	C	EIF4G1	Missense	112	0.049753	0.095064	112	0.052231	0.099799
11	71152300	T	G	DHCR7	Missense	113	0.050672	0.095962	113	0.053028	0.10042
6	161027659	C	T	LPA	Missense	114	0.052472	0.097327	115	0.056076	0.10257
X	129149138	G	A	BCORL1	Missense	114	0.052642	0.097327	114	0.054326	0.10198
16	69875980	C	T	WWP2	Missense	114	0.052757	0.097327	115	0.055497	0.10257
8	11172535	C	A	MTMR9	Missense	117	0.055731	0.10193	115	0.055731	0.10257
16	20043668	T	C	GPR139	Missense	118	0.05716	0.10366	119	0.061002	0.10902
3	113187080	C	T	SPICE1	Missense	119	0.059599	0.10718	118	0.059599	0.10809
17	26961787	G	A	KIAA0100	Missense	120	0.061131	0.10902	119	0.061131	0.10902
6	31938187	C	T	DOM3Z	Missense	121	0.062855	0.11117	121	0.062855	0.11117
11	59560907	A	G	STX3	Missense	122	0.06358	0.11141	126	0.071772	0.1219
19	15763419	C	T	CYP4F3	Missense	122	0.064037	0.11141	122	0.06613	0.11513
20	18424065	G	A	C20orf12	Missense	124	0.06617	0.1142	122	0.06617	0.11513
16	19702791	G	A	C16orf62	Missense	125	0.067752	0.11564	124	0.067752	0.11693
1	118566055	C	T	SPAG17	Missense	125	0.06851	0.11564	125	0.06851	0.11729
12	133381371	C	G	GOLGA3	Missense	125	0.068626	0.11564	127	0.073956	0.12462
13	20235898	C	T	MPHOSPH8	Nonsense	128	0.07361	0.12307	129	0.076326	0.12662
18	43479407	C	T	KIAA1632	Missense	129	0.075318	0.12495	128	0.075318	0.12592
17	556648	G	A	VPS53	Missense	130	0.079843	0.13143	130	0.0832	0.13696
17	18140835	C	T	LLGL1	Missense	131	0.084206	0.13756	132	0.092222	0.14951
12	6630268	T	C	NCAPD2	Missense	132	0.08515	0.13805	131	0.087221	0.14248
5	68417634	C	A	SLC30A5	Missense	133	0.091145	0.14665	138	0.10442	0.16192
22	50167925	G	A	BRD1	Missense	134	0.092099	0.14708	133	0.094459	0.1515
11	111626054	G	A	PPP2R1B	Missense	135	0.093525	0.14825	133	0.09528	0.1515
6	64423242	C	T	PHF3	Missense	136	0.095112	0.14929	137	0.10061	0.15716
3	9089078	C	T	SRGAP3	Missense	136	0.095571	0.14929	133	0.095571	0.1515
7	144150703	C	G	TPK1	Missense	138	0.09743	0.15109	136	0.098943	0.15569
17	33586581	G	T	SLFN5	Missense	139	0.10533	0.16216	139	0.10992	0.16924
4	77100764	A	G	SCARB2	Missense	140	0.11125	0.17005	141	0.1205	0.1816
10	131959216	C	G	GLRX3	Missense	141	0.114	0.17303	143	0.12741	0.18935
7	103014942	G	C	SLC26A5	Missense	142	0.11537	0.17387	143	0.12688	0.18935
11	124971114	G	A	TMEM218	Missense	143	0.11717	0.17535	140	0.11717	0.1791
7	24681464	A	G	MPP6	Missense	144	0.11983	0.17808	141	0.11983	0.1816
6	25862544	A	G	SLC17A3	Missense	145	0.12117	0.17883	147	0.13722	0.19976
2	159481858	G	C	PKP4	Missense	146	0.12827	0.18802	145	0.13216	0.19372
9	5769178	A	G	KIAA1432	Missense	147	0.13184	0.19193	145	0.13184	0.19372
19	40553282	C	T	ZNF780B	Missense	148	0.13763	0.19901	149	0.14282	0.20492
1	203652386	G	A	ATP2B4	Missense	149	0.14027	0.20053	153	0.15149	0.21189
11	63177324	C	T	SLC22A9	Missense	149	0.14056	0.20053	148	0.14056	0.20324
2	169417831	A	G	LASS6	Missense	151	0.14364	0.20356	149	0.14364	0.20492
2	24518595	C	T	ITSN2	Missense	152	0.14583	0.20433	154	0.154	0.214
14	75142520	G	A	KIAA0317	Missense	152	0.14637	0.20433	151	0.14637	0.20702
19	53384807	C	T	ZNF320	Missense	152	0.14704	0.20433	151	0.14704	0.20702
2	120003136	G	T	STEAP3	Missense	155	0.15437	0.21313	156	0.18054	0.24644
20	2842706	G	A	VPS16	Missense	156	0.15893	0.21803	155	0.16973	0.23434
1	1558774	G	A	MIB2	Missense	157	0.17331	0.23624	156	0.1808	0.24644
7	645850	C	T	PRKAR1B	Missense	158	0.17547	0.23767	158	0.18394	0.24914
19	17330492	C	T	USE1	Missense	159	0.17702	0.23826	160	0.19079	0.25518
7	73969529	A	G	GTF2IRD1	Missense	160	0.18566	0.24831	161	0.19453	0.25856
20	3655475	G	A	ADAM33	Nonsense	161	0.18903	0.25125	159	0.18903	0.25441
17	11806196	C	T	DNAH9	Missense	162	0.19039	0.25151	162	0.19714	0.26042
10	103827308	C	T	HPS6	Missense	163	0.19437	0.25518	164	0.20434	0.26664
7	141321569	G	A	AGK	Missense	164	0.19943	0.26023	163	0.19943	0.26183
9	139636334	G	A	LCN10	Missense	165	0.20487	0.26571	165	0.21263	0.27578
X	12828150	G	A	PRPS2	Missense	166	0.21536	0.27636	167	0.22287	0.28559
2	241534627	G	A	CAPN10	Missense	166	0.21567	0.27636	166	0.22104	0.28496
19	1079991	T	C	HMHA1	Missense	168	0.22768	0.29002	168	0.23758	0.30263
4	144620325	G	A	FREM3	Nonsense	169	0.23763	0.30091	170	0.24723	0.31122
3	136708288	C	G	IL20RB	Missense	170	0.24041	0.30263	169	0.24041	0.30442
15	22873217	T	C	TUBGCP5	Missense	171	0.24364	0.3049	171	0.24872	0.31127
14	24683528	C	T	MDP1	Missense	172	0.25168	0.31313	172	0.25168	0.31313
8	2965314	T	C	CSMD1	Missense	173	0.25572	0.31632	173	0.25572	0.31632
7	50611651	C	T	DDC	Missense	174	0.25748	0.31664	177	0.26686	0.32265
1	40961433	A	G	ZNF642	Missense	174	0.25893	0.31664	174	0.25893	0.31846
4	40762471	A	C	NSUN7	Missense	176	0.26132	0.31774	175	0.26132	0.31955
16	85691078	G	A	KIAA0182	Missense	177	0.26336	0.31842	176	0.26336	0.32022
2	219894385	C	G	CCDC108	Missense	178	0.27208	0.32557	178	0.27208	0.3271
2	197866561	T	C	ANKRD44	Missense	178	0.27374	0.32557	179	0.27374	0.32727
7	21737764	A	G	DNAH11	Missense	178	0.27384	0.32557	180	0.27797	0.33048
1	114454397	C	T	DCLRE1B	Missense	181	0.28148	0.33179	183	0.31063	0.36325
20	44582508	G	A	ZNF335	Missense	181	0.28217	0.33179	181	0.28906	0.34176
8	110576670	A	T	EBAG9	Missense	183	0.30562	0.3574	186	0.33528	0.38575
6	26217336	G	C	HIST1H2AE	Missense	184	0.30815	0.3584	182	0.30815	0.36233
6	90402347	G	C	MDN1	Missense	185	0.31172	0.36059	184	0.31594	0.36745
21	44270292	G	A	WDR4	Missense	186	0.31493	0.36234	185	0.32083	0.37112
2	70392261	T	C	C2orf42	Missense	187	0.34323	0.39154	187	0.34323	0.39278
3	97806680	C	T	OR5AC2	Missense	187	0.34397	0.39154	191	0.37029	0.41489
6	117725523	T	G	ROS1	Missense	189	0.34952	0.39575	188	0.34952	0.39786
19	6044241	G	A	RFX2	Missense	190	0.3554	0.40029	189	0.36315	0.41118
12	133295379	G	A	PGAM5	Missense	191	0.36816	0.41249	190	0.36816	0.41466
3	47887994	G	A	DHX30	Missense	192	0.37629	0.41779	192	0.37629	0.41937
19	9074956	G	T	MUC16	Missense	192	0.37822	0.41779	192	0.37822	0.41937
12	20890190	G	T	SLCO1C1	Missense	192	0.37875	0.41779	194	0.40751	0.44952
10	99211655	G	A	ZDHHC16	Missense	195	0.4227	0.46388	195	0.44218	0.48526
6	86201766	A	G	NT5E	Missense	196	0.48509	0.52964	196	0.49475	0.53746
1	248344242	T	A	OR2M2	Missense	197	0.49477	0.53739	196	0.49477	0.53746
1	17953942	G	A	ARHGEF10L	Missense	197	0.49721	0.53739	198	0.50265	0.54327
5	175816383	G	A	HIGD2A	Missense	199	0.49987	0.53755	199	0.50561	0.54372
1	181021601	C	T	MR1	Missense	200	0.50937	0.54503	200	0.50937	0.54503
6	161575300	T	C	AGPAT4	Missense	201	0.6314	0.6694	202	0.63935	0.67547
16	426580	C	G	TMEM8A	Missense	201	0.63238	0.6694	201	0.63238	0.67328
12	99020493	T	C	IKBIP	Missense	201	0.63499	0.6694	202	0.64075	0.67547
20	42169759	T	A	L3MBTL1	Missense	204	0.64822	0.67999	204	0.64822	0.67999
4	71024298	C	T	C4orf40	Missense	205	0.70085	0.73162	205	0.70085	0.73162
9	34728650	C	G	C9orf144B	Missense	206	0.79114	0.82186	206	0.79114	0.82186
8	145580321	C	T	FBXL6	Missense	207	0.80479	0.832	207	0.81013	0.83753
5	13883123	C	T	DNAH5	Missense	208	0.81933	0.84296	208	0.83367	0.85771
7	141464367	G	A	TAS2R3	Missense	209	0.8421	0.86225	209	0.8421	0.86225
3	123663756	A	G	CCDC14	Missense	210	0.85592	0.87222	210	0.85592	0.87222
16	3190740	C	G	ZNF213	Missense	211	0.86237	0.87464	211	0.86728	0.87961
16	68021569	C	T	DPEP2	Missense	212	0.8784	0.88668	212	0.8784	0.88668
3	151451960	C	T	AADACL2	Missense	213	0.91735	0.91952	213	0.91735	0.91952
18	52265167	G	T	C18orf26	Missense	213	0.91952	0.91952	213	0.91952	0.91952

## Sheet: PMID 22495309
Results for PMID 22495309 (O'Roak BJ et al. Sporadic autism exomes reveal a highly interconnected protein network of de novo mutations, Nature, 485(7397):246-250, 2012)
	Candidates in red: mutations reported causative or possible causative in this literature.
Genes containing reported casuative mutations in the literature: ABCA2,ADCY5,AP3B2,CACNA1D,CACNA1E,CDC42BPB,CDH5,CHD3,CHD7,CHD8,CNOT4,CTNNB1,CUL3,CUL5,EHD2,FBXO10,GPS1,HDLBP,MDM2,MLL3,NLGN1,NOTCH3,NR4A2,NTNG1,OPRL1,PCDHB4,PSEN1,PTEN,PTPRK,RGMA,RPS6KA3,RUVBL1,SESN2,TBL1XR1,TNKS,TSC2,TSPAN17,UBE3C,ZBTB41,ZNF420
Candidate						Selecting all the 34 seeds			Excluding genes containing reported casuative mutations from the seeds
Chr	Pos	Ref	Alt	Gene	Type	Rank	p-value	q-value	Rank	p-value	q-value
10	89711882	C	M	PTEN	missense	1	1.713e-12	2.6379e-10	9	0.00032745	0.0050523
3	173999004	C	Y	NLGN1	missense	2	7.3547e-12	5.6631e-10	1	3.0807e-06	0.00047443
1	107867061	C	Y	NTNG1	missense	3	3.9217e-07	2.0131e-05	9	0.00032807	0.0050523
14	21871178	G	R	CHD8	nonsense	4	1.8174e-06	6.9968e-05	60	0.028832	0.074002
3	176765107	A	R	TBL1XR1	missense	5	3.5372e-06	0.00010751	25	0.0037591	0.023156
2	179436520	C	Y	TTN	missense	5	4.1885e-06	0.00010751	2	1.5235e-05	0.0011731
1	107691283	A	R	NTNG1	missense	7	1.021e-05	0.00022239	31	0.0060639	0.029182
14	73685855	C	Y	PSEN1	missense	7	1.1553e-05	0.00022239	5	6.5566e-05	0.0020194
3	53764493	C	S	CACNA1D	missense	9	1.3307e-05	0.00022769	3	3.5711e-05	0.0014899
2	219537583	G	R	STK36	missense	10	1.6602e-05	0.00025566	3	3.8698e-05	0.0014899
8	61735090	G	R	CHD7	missense	11	2.4472e-05	0.00034261	20	0.002749	0.021168
X	20193403	G	S	RPS6KA3	nonsense	12	3.1421e-05	0.00040324	6	0.00011126	0.0028556
3	49166218	C	S	LAMB2	missense	13	0.00013583	0.0015398	13	0.00076523	0.0087954
5	14388774	C	Y	TRIO	missense	13	0.00013998	0.0015398	7	0.00021541	0.0046996
17	64684446	G	R	PRKCA	missense	15	0.00015635	0.0016052	11	0.00046164	0.006463
1	181708295	G	R	CACNA1E	missense	16	0.00017531	0.0016873	7	0.00024414	0.0046996
19	15290235	C	S	NOTCH3	missense	17	0.00018834	0.0017061	12	0.00055581	0.0071329
3	41275757	C	Y	CTNNB1	missense	18	0.0002962	0.0024187	17	0.001548	0.012547
2	157185876	A	R	NR4A2	missense	18	0.00029841	0.0024187	13	0.00085669	0.0087954
12	99076979	T	Y	APAF1	missense	20	0.00036479	0.0028089	29	0.0048941	0.025989
6	128326372	C	Y	PTPRK	missense	21	0.0004651	0.0034108	13	0.00081674	0.0087954
1	162737120	A	R	DDR2	missense	22	0.00054115	0.003788	16	0.00096185	0.0092578
17	7812028	C	Y	CHD3	missense	23	0.00097739	0.006302	61	0.029878	0.07543
20	62729390	C	Y	OPRL1	missense	23	0.0010158	0.006302	17	0.0013924	0.012547
11	126134982	C	Y	SRPR	missense	23	0.0010231	0.006302	17	0.0015249	0.012547
19	39038884	A	R	RYR1	missense	26	0.0016424	0.0097283	21	0.0030648	0.022475
22	40802589	C	Y	SGSM3	missense	27	0.0023805	0.013075	22	0.0033436	0.022808
3	52643512	T	Y	PBRM1	missense	27	0.0024076	0.013075	26	0.0040225	0.023826
14	103434646	G	R	CDC42BPB	nonsense	27	0.0024622	0.013075	24	0.0036079	0.023151
17	8457299	T	Y	MYH10	missense	30	0.0026747	0.01373	35	0.0071897	0.031635
16	58589410	G	S	CNOT1	missense	31	0.0029021	0.014266	27	0.004409	0.025147
2	242186202	C	M	HDLBP	missense	31	0.0030447	0.014266	22	0.0034064	0.022808
3	123046605	G	R	ADCY5	missense	31	0.0030571	0.014266	33	0.0065644	0.029733
10	17127755	G	R	CUBN	nonsense	34	0.0032235	0.014581	28	0.0046099	0.025355
3	127806574	A	W	RUVBL1	missense	34	0.003314	0.014581	41	0.01184	0.044471
16	66434715	C	Y	CDH5	missense	36	0.0034255	0.014654	30	0.0053181	0.0273
15	93588446	C	Y	RGMA	missense	37	0.0040692	0.016804	36	0.0075028	0.032095
2	10931993	T	Y	PDIA6	missense	37	0.0042177	0.016804	31	0.0059753	0.029182
7	135122938	C	Y	CNOT4	missense	37	0.0042555	0.016804	33	0.0064152	0.029733
17	80014816	G	R	GPS1	missense	40	0.0049189	0.018938	43	0.013333	0.04775
3	49933686	T	Y	MST1R	missense	41	0.0052452	0.019287	38	0.008527	0.034557
2	225376218	C	M	CUL3	nonsense	41	0.0052602	0.019287	39	0.008836	0.034891
2	48026852	G	R	MSH6	missense	43	0.0054891	0.019659	42	0.012254	0.044932
11	119185283	C	Y	MCAM	missense	44	0.0062239	0.021784	37	0.0079794	0.033212
12	69233432	G	R	MDM2	missense/nonsense	45	0.0081563	0.027913	53	0.020262	0.058874
2	128938561	G	R	UGGT1	missense	46	0.0087677	0.029353	40	0.011057	0.042571
15	66208524	G	R	MEGF11	missense	47	0.009589	0.031312	47	0.018197	0.055048
12	53722742	G	R	SP7	missense	47	0.0097595	0.031312	44	0.014472	0.048451
5	176409516	C	Y	UIMC1	missense	49	0.010844	0.034082	47	0.01823	0.055048
9	114341206	C	Y	PTGR1	missense	50	0.012031	0.037055	44	0.014441	0.048451
3	47969769	C	M	MAP4	missense	51	0.013165	0.039345	47	0.017958	0.055048
5	140503243	G	S	PCDHB4	missense	51	0.013285	0.039345	47	0.017332	0.055048
15	83346497	C	Y	AP3B2	missense	53	0.014018	0.040136	47	0.016871	0.055048
10	120877119	G	R	FAM45A	missense	53	0.014074	0.040136	44	0.014074	0.048451
1	104121995	G	S	AMY2B	missense	55	0.016103	0.045089	52	0.019064	0.056457
3	184042810	A	M	EIF4G1	missense	56	0.016742	0.046041	57	0.02501	0.067571
9	123636848	C	Y	PHF19	missense	57	0.017372	0.046708	54	0.023467	0.066683
1	112308784	T	K	DDX20	missense	57	0.017728	0.046708	73	0.055934	0.118
1	91405302	C	Y	ZNF644	missense	57	0.017895	0.046708	54	0.024162	0.066683
8	22067161	G	R	BMP1	missense	60	0.019205	0.049294	59	0.027914	0.07286
3	137885960	T	Y	DBR1	missense	61	0.020881	0.052716	54	0.024248	0.066683
17	80020802	G	R	DUS1L	missense	62	0.023192	0.057606	58	0.026458	0.070251
8	9567684	G	complex, S & intronic	TNKS	missense	63	0.02502	0.060736	66	0.041464	0.096749
7	44875212	G	R	H2AFV	missense	63	0.025489	0.060736	63	0.035916	0.086959
19	48221860	C	Y	EHD2	missense	63	0.025635	0.060736	63	0.036139	0.086959
11	107944174	G	R	CUL5	missense	66	0.03072	0.07114	65	0.040063	0.094917
16	2136269	C	Y	TSC2	missense	66	0.03095	0.07114	78	0.078832	0.15564
7	108213622	T	K	DNAJB9	missense	68	0.031642	0.071659	62	0.031642	0.078594
6	75875492	C	Y	COL12A1	missense	69	0.034411	0.0768	67	0.044583	0.10247
12	57106655	A	R	NACA	missense	70	0.038467	0.084627	68	0.045509	0.10306
1	197128563	A	R	ZBTB41	missense	71	0.039211	0.085049	72	0.05218	0.11161
7	157041114	C	Y	UBE3C	missense	72	0.042424	0.090741	71	0.049309	0.10695
7	30085846	C	M	PLEKHA8	missense	73	0.044818	0.094548	70	0.047351	0.10417
6	3263960	G	R	PSMG4	missense	74	0.046225	0.096197	69	0.046225	0.10317
19	12800074	C	Y	FBXW9	missense	75	0.049839	0.10234	115	0.21861	0.29275
1	44201955	C	Y	ST3GAL3	missense	76	0.059481	0.12053	76	0.070565	0.14113
19	54672377	A	R	TMC4	missense	77	0.062816	0.12563	74	0.062816	0.13072
16	58011869	G	R	TEPP	missense	78	0.064604	0.12651	75	0.064604	0.13265
17	35946557	T	K	SYNRG	missense	78	0.065117	0.12651	76	0.070115	0.14113
1	35656105	T	Y	SFPQ	missense	78	0.065718	0.12651	80	0.092024	0.17715
5	112868624	C	Y	YTHDC2	missense	81	0.067187	0.12774	92	0.12044	0.20161
3	10302080	C	S	TATDN2	missense	82	0.070448	0.1323	84	0.098344	0.17891
1	38411441	C	Y	INPP5B	missense	83	0.071777	0.13318	108	0.19869	0.27511
9	139906388	C	Y	ABCA2	missense	84	0.072757	0.13339	81	0.093277	0.17734
14	23243580	G	R	SLC7A7	nonsense	85	0.075857	0.13743	82	0.09587	0.17788
6	90605047	A	R	GJA10	missense	86	0.077221	0.13828	84	0.098749	0.17891
14	105843213	G	R	PACS2	missense	87	0.083071	0.14704	86	0.10104	0.17993
11	63713339	A	M	NAA40	missense	88	0.090809	0.15892	79	0.090809	0.17702
9	140357232	T	K	PNPLA7	missense	89	0.093757	0.16223	82	0.095281	0.17788
5	75902128	C	Y	IQGAP2	nonsense	90	0.099484	0.16846	93	0.13619	0.21846
9	130513455	C	Y	SH2D3C	missense	90	0.10123	0.16846	93	0.1357	0.21846
12	52566841	A	W	KRT80	missense	90	0.10165	0.16846	86	0.10165	0.17993
19	51848515	C	M	ETFB	nonsense	90	0.10189	0.16846	88	0.11332	0.1939
8	104778570	G	R	RIMS2	missense	90	0.10294	0.16846	88	0.11176	0.1939
X	54467212	T	K	TSR2	missense	90	0.10422	0.16846	93	0.13337	0.21846
1	28595739	G	R	SESN2	missense	90	0.10501	0.16846	98	0.16149	0.25061
2	45789855	G	R	SRBD1	missense	97	0.10712	0.17006	91	0.11818	0.2
17	4444853	G	K	MYBBP1A	missense	98	0.11137	0.175	98	0.16021	0.25061
X	64708914	G	R	ZC3H12B	missense	99	0.11271	0.17506	88	0.11271	0.1939
1	92729282	C	Y	GLMN	missense	99	0.11368	0.17506	97	0.15484	0.24583
17	76420174	G	R	DNAH17	missense	101	0.12006	0.18306	93	0.1334	0.21846
8	100990260	C	M	RGS22	missense	102	0.13858	0.20922	101	0.16669	0.253
9	132501907	C	Y	PTGES	missense	103	0.145	0.2168	108	0.20008	0.27511
9	35611807	C	Y	CD72	missense	104	0.14854	0.21996	108	0.1965	0.27511
11	111784275	C	Y	HSPB2	missense	105	0.15446	0.22655	104	0.1754	0.25483
17	26961045	G	R	KIAA0100	nonsense	106	0.16273	0.23459	98	0.16273	0.25061
12	20864352	A	R	SLCO1C1	missense	106	0.16299	0.23459	104	0.17253	0.25483
16	85690061	G	R	KIAA0182	missense	108	0.16757	0.23769	101	0.16757	0.253
1	47746823	A	complex, R & Y at 47746810	STIL	missense	108	0.16845	0.23769	117	0.24381	0.32092
1	158576351	C	M	OR10Z1	missense	108	0.16978	0.23769	103	0.16978	0.25384
15	42461938	A	R	VPS39	missense	111	0.17368	0.24096	104	0.17411	0.25483
1	248005027	G	S	OR11L1	missense	112	0.17895	0.24606	107	0.17895	0.25756
11	20404729	C	Y	HTATIP2	missense	113	0.18397	0.25073	116	0.23604	0.31337
7	149420891	C	S	KRBA1	missense	114	0.19423	0.26239	108	0.19423	0.27511
14	71555929	A	R	PCNX	missense	115	0.19905	0.26655	108	0.19905	0.27511
7	77006604	T	K	PION	missense	116	0.20434	0.27127	113	0.20434	0.27848
8	145114848	C	Y	OPLAH	missense	117	0.2065	0.27181	114	0.2065	0.27896
11	61907717	G	S	INCENP	missense	118	0.21514	0.27853	118	0.26267	0.33157
11	47270271	C	Y	ACP2	missense	118	0.21681	0.27853	118	0.26266	0.33157
10	43883191	T	Y	HNRNPF	missense	118	0.21704	0.27853	123	0.2762	0.34581
3	49743440	A	R	RNF123	missense	121	0.21941	0.27925	118	0.26256	0.33157
3	50645313	T	W	CISH	missense	122	0.22731	0.28687	127	0.30637	0.3715
19	630058	G	R	POLRMT	nonsense	122	0.22913	0.28687	126	0.29816	0.36442
17	6371601	T	Y	PITPNM3	missense	124	0.25575	0.31494	118	0.25575	0.33157
7	1097719	A	R	GPR146	missense	124	0.25756	0.31494	118	0.25756	0.33157
5	176078840	C	M	TSPAN17	nonsense	124	0.25768	0.31494	124	0.28259	0.35096
9	37541606	C	Y	FBXO10	missense	127	0.28276	0.34174	128	0.31283	0.37637
3	121208072	T	W	POLQ	missense	127	0.28404	0.34174	142	0.50301	0.54552
8	143356191	G	R	TSNARE1	missense	129	0.29234	0.349	125	0.29296	0.36093
13	111290774	C	Y	CARKD	missense	130	0.31906	0.37796	129	0.31906	0.38089
4	48514594	T	K	FRYL	missense	131	0.32646	0.38276	131	0.40652	0.4779
10	129903200	A	R	MKI67	missense	131	0.32808	0.38276	133	0.42103	0.48751
11	33053025	C	Y	DEPDC7	missense	133	0.33412	0.38597	130	0.39751	0.47089
10	103917282	T	K	NOLC1	missense	133	0.33584	0.38597	134	0.45004	0.50588
15	66629505	T	Y	TIPIN	missense	135	0.35108	0.40049	140	0.46486	0.51135
19	37618120	T	Y	ZNF420	missense	136	0.35721	0.40448	139	0.46094	0.51069
9	138454266	G	K	PAEP	missense	137	0.37739	0.42421	134	0.44074	0.50588
1	17907117	G	K	ARHGEF10L	missense	138	0.38452	0.4265	132	0.4105	0.47892
11	118532369	C	M	TREH	missense	138	0.38714	0.4265	134	0.44668	0.50588
22	50899030	T	Y	SBF1	missense	138	0.38773	0.4265	138	0.45653	0.50947
16	57604401	G	R	GPR114	missense	141	0.40129	0.43829	141	0.47364	0.51731
19	9074510	T	W	MUC16	missense	142	0.44832	0.48621	134	0.44832	0.50588
15	42979758	T	K	STARD9	missense	143	0.49786	0.53616	144	0.58073	0.62106
1	246754937	G	R	CNST	missense	144	0.50951	0.54489	143	0.50951	0.5487
2	102014147	C	Y	RFX8	missense	145	0.57696	0.61277	147	0.68489	0.71558
11	61026394	C	Y	VWCE	missense	146	0.59367	0.6262	145	0.61432	0.65245
21	42842590	C	Y	TMPRSS2	missense	147	0.61119	0.64029	146	0.65723	0.69324
2	128381815	C	Y	MYO7B	missense	148	0.6877	0.71558	147	0.6877	0.71558
20	45875004	C	Y	ZMYND8	missense	149	0.737	0.76174	150	0.79959	0.82091
1	62672433	T	Y	L1TD1	missense	150	0.7813	0.80213	149	0.7813	0.80751
1	179983048	A	M	CEP350	missense	151	0.90463	0.92261	151	0.90463	0.92261
17	37296037	C	Y	PLXDC1	missense	152	0.92947	0.94169	152	0.92947	0.94169
12	10978472	T	W	TAS2R10	missense	153	0.96572	0.97203	153	0.96572	0.97203
7	151842339	G	K	MLL3	nonsense	154	0.98167	0.98167	154	0.98167	0.98167

## Sheet: PMID 22495311
Results for PMID 22495311 (Neale BM et al. Patterns and rates of exonic de novo mutations in autism spectrum disorders, Nature, 485(7397):242-245, 2012)
	Candidates in red: mutations reported causative in this literature.
Genes containing reported casuative mutations in the literature: KIRREL3,MEF2C,RELN,STXBP1,TUBA1A
Candidate						Selecting all the 34 seeds			Excluding genes containing reported casuative mutations from seeds
Chr	Pos	Ref	Alt	Gene	Type	Rank	p-value	q-value	Rank	p-value	q-value
2	162275553	A	C	TBR1	Missense	1	4.7611e-12	5.0943e-10	1	4.7611e-12	5.0943e-10
7	103322603	G	A	RELN	Nonsense	2	1.2647e-10	6.7661e-09	2	1.2647e-10	6.7661e-09
9	130444788	C	T	STXBP1	Missense	3	1.6903e-09	6.0288e-08	3	1.6903e-09	6.0288e-08
4	68619768	G	A	GNRHR	Missense	4	1.6593e-05	0.00044386	4	1.6593e-05	0.00044386
5	1414895	G	A	SLC6A3	Missense	5	6.1295e-05	0.0013117	5	6.1295e-05	0.0013117
2	216259404	C	T	FN1	Missense	6	0.00011997	0.0021395	6	0.00011997	0.0021395
5	88100432	T	C	MEF2C	Missense	7	0.00026502	0.0036427	7	0.00026502	0.0036427
6	85470056	C	G	TBX18	Nonsense	7	0.00027235	0.0036427	7	0.00027235	0.0036427
10	78869948	A	C	KCNMA1	Missense	9	0.00081928	0.0097403	9	0.00081928	0.0097403
2	220422963	C	T	OBSL1	Missense	10	0.00097354	0.0097921	10	0.00097354	0.0097921
11	126333180	C	T	KIRREL3	Missense	10	0.0010836	0.0097921	10	0.0010836	0.0097921
4	57798002	C	G	REST	Missense	10	0.0011208	0.0097921	10	0.0011208	0.0097921
7	87760687	G	A	ADAM22	Missense	10	0.0011897	0.0097921	10	0.0011897	0.0097921
1	216363573	A	G	USH2A	Missense	14	0.0015186	0.011606	14	0.0015186	0.011606
3	49570115	C	T	DAG1	Missense	15	0.0016887	0.011661	15	0.0016887	0.011661
16	2226080	C	T	TRAF7	Missense	15	0.0017438	0.011661	15	0.0017438	0.011661
10	95079735	G	C	MYOF	Missense	17	0.0023861	0.014985	17	0.0023861	0.014985
5	98216794	G	C	CHD1	Missense	17	0.0025209	0.014985	17	0.0025209	0.014985
9	13247770	C	T	MPDZ	Missense	19	0.0029743	0.01675	19	0.0029743	0.01675
12	54793722	C	A	ITGA5	Nonsense	20	0.0032102	0.017175	20	0.0032102	0.017175
17	41847180	G	A	DUSP3	Missense	21	0.0035941	0.018313	21	0.0035941	0.018313
20	43723695	C	T	KCNS1	Missense	22	0.0039225	0.019078	22	0.0039225	0.019078
16	14334157	C	T	MKL2	Missense	23	0.0055059	0.024996	23	0.0055059	0.024996
20	39742794	G	A	TOP1	Missense	23	0.0056066	0.024996	23	0.0056066	0.024996
2	69409650	C	T	ANTXR1	Missense	25	0.0059357	0.025405	25	0.0059357	0.025405
4	187538324	T	G	FAT1	Missense	26	0.0063599	0.026174	26	0.0063599	0.026174
2	96936917	C	G	CIAO1	Missense	27	0.0068936	0.027319	27	0.0068936	0.027319
15	68378807	G	A	PIAS1	Missense	28	0.0083652	0.031967	28	0.0083652	0.031967
1	108138879	G	C	VAV3	Missense	29	0.0088853	0.032784	29	0.0088853	0.032784
4	187524608	T	C	FAT1	Missense	30	0.0093646	0.032881	30	0.0093646	0.032881
19	643270	G	A	FGF22	Missense	30	0.0095264	0.032881	30	0.0095264	0.032881
3	52492846	C	G	NISCH	Missense	32	0.010753	0.035954	32	0.010753	0.035954
2	219483415	C	T	PLCD4	Missense	33	0.011246	0.036465	33	0.011246	0.036465
19	6678390	G	C	C3	Missense	34	0.011899	0.037446	34	0.011899	0.037446
8	144891120	G	A	SCRIB	Missense	35	0.01231	0.037634	35	0.01231	0.037634
5	39376856	G	C	DAB2	Missense	36	0.015296	0.044683	36	0.015296	0.044683
4	898481	G	A	GAK	Missense	36	0.015451	0.044683	36	0.015451	0.044683
6	57017096	C	T	ZNF451	Missense	38	0.016734	0.045921	38	0.016734	0.045921
3	47702879	T	C	SMARCC1	Missense	38	0.016738	0.045921	38	0.016738	0.045921
17	1840824	C	T	RTN4RL1	Missense	40	0.018948	0.048689	40	0.018948	0.048689
2	239344638	C	A	ASB1	Missense	40	0.019266	0.048689	40	0.019266	0.048689
1	204380092	G	A	PPP1R15B	Nonsense	40	0.019409	0.048689	40	0.019409	0.048689
22	50898487	C	T	SBF1	Missense	40	0.019567	0.048689	40	0.019567	0.048689
1	109321932	A	G	STXBP3	Missense	44	0.021364	0.051952	44	0.021364	0.051952
2	215846997	C	G	ABCA12	Missense	45	0.022447	0.053375	45	0.022447	0.053375
15	93518170	A	G	CHD2	Missense	46	0.022963	0.053415	46	0.022963	0.053415
1	117632812	C	A	TTF2	Missense	47	0.024521	0.055824	47	0.024521	0.055824
11	94340642	A	T	PIWIL4	Missense	48	0.026669	0.058758	48	0.026669	0.058758
13	28542803	T	C	CDX2	Missense	48	0.026908	0.058758	48	0.026908	0.058758
12	49062942	G	A	C12orf41	Missense	50	0.03101	0.066361	50	0.03101	0.066361
20	30450489	G	A	DUSP15	Missense	51	0.035409	0.074289	51	0.035409	0.074289
6	34985466	C	T	ANKS1A	Missense	52	0.039997	0.081317	52	0.039997	0.081317
12	49579227	G	A	TUBA1A	Missense	52	0.040278	0.081317	52	0.040278	0.081317
17	8044457	T	C	PER1	Missense	54	0.043823	0.086835	54	0.043823	0.086835
13	32929306	G	A	BRCA2	Missense	55	0.046436	0.089143	55	0.046436	0.089143
5	140563351	A	G	PCDHB16	Missense	55	0.046654	0.089143	55	0.046654	0.089143
14	73420965	G	C	DCAF4	Missense	57	0.051714	0.097077	57	0.051714	0.097077
6	87925717	C	T	ZNF292	Nonsense	58	0.056792	0.10241	58	0.056792	0.10241
9	32542613	G	A	TOPORS	Missense	58	0.057305	0.10241	58	0.057305	0.10241
4	119626841	A	G	METTL14	Missense	58	0.057547	0.10241	58	0.057547	0.10241
10	29769625	C	A	SVIL	Nonsense	58	0.058446	0.10241	58	0.058446	0.10241
1	150238957	G	A	APH1A	Nonsense	58	0.059768	0.10241	58	0.059768	0.10241
7	21947980	G	A	CDCA7L	Missense	58	0.061095	0.10241	58	0.061095	0.10241
11	66261048	G	A	DPP3	Missense	58	0.061256	0.10241	58	0.061256	0.10241
12	56744934	G	A	STAT2	Missense	65	0.062513	0.10291	65	0.062513	0.10291
13	32915264	G	A	BRCA2	Missense	66	0.067822	0.10995	66	0.067822	0.10995
8	51705253	T	A	SNTG1	Missense	67	0.072046	0.11451	67	0.072046	0.11451
5	32263299	C	T	MTMR12	Nonsense	67	0.072776	0.11451	67	0.072776	0.11451
12	56629024	C	T	SLC39A5	Missense	69	0.075975	0.11668	69	0.075975	0.11668
7	20199071	T	C	MACC1	Missense	69	0.076335	0.11668	69	0.076335	0.11668
12	123246737	G	A	DENR	Missense	71	0.078637	0.11851	71	0.078637	0.11851
7	99755468	T	G	C7orf43	Missense	72	0.080044	0.11895	72	0.080044	0.11895
6	43492367	T	C	XPO5	Missense	73	0.086325	0.12653	73	0.086325	0.12653
5	159520099	G	A	PWWP2A	Missense	74	0.095753	0.13696	74	0.095753	0.13696
11	116701581	G	A	APOC3	Missense	74	0.096003	0.13696	74	0.096003	0.13696
13	77700568	A	G	MYCBP2	Missense	76	0.1057	0.14881	76	0.1057	0.14881
1	93667486	G	A	CCDC18	Missense	77	0.11344	0.15764	77	0.11344	0.15764
11	12371396	C	G	MICALCL	Missense	78	0.11593	0.15903	78	0.11593	0.15903
2	71635358	C	G	ZNF638	Missense	79	0.12201	0.16525	79	0.12201	0.16525
6	28963322	C	T	ZNF311	Missense	80	0.15639	0.20917	80	0.15639	0.20917
X	47497356	C	T	ELK1	Missense	81	0.16103	0.21272	81	0.16103	0.21272
14	45571806	G	A	PRPF39	Nonsense	82	0.17435	0.2275	82	0.17435	0.2275
7	138552798	G	A	KIAA1549	Missense	83	0.18256	0.23535	83	0.18256	0.23535
10	64967942	T	C	JMJD1C	Missense	84	0.25027	0.3188	84	0.25027	0.3188
8	22476678	G	A	KIAA1967	Missense	85	0.26385	0.33213	85	0.26385	0.33213
1	65139072	T	G	CACHD1	Missense	86	0.30536	0.37924	86	0.30536	0.37924
12	122359408	G	A	WDR66	Missense	86	0.30836	0.37924	86	0.30836	0.37924
20	23584346	A	G	CST9	Missense	88	0.3204	0.38957	88	0.3204	0.38957
17	39389177	A	G	KRTAP9-3	Missense	89	0.32974	0.39643	89	0.32974	0.39643
7	48390312	A	G	ABCA13	Missense	90	0.33637	0.3999	90	0.33637	0.3999
11	118344818	T	A	MLL	Missense	91	0.3514	0.41319	91	0.3514	0.41319
18	2743776	A	G	SMCHD1	Missense	92	0.36093	0.41977	92	0.36093	0.41977
10	88703271	C	T	MMRN2	Missense	93	0.38009	0.43731	93	0.38009	0.43731
11	82989819	T	C	CCDC90B	Missense	94	0.38606	0.43945	94	0.38606	0.43945
15	59064294	A	G	FAM63B	Missense	95	0.47113	0.53064	95	0.47113	0.53064
11	9163520	C	T	DENND5A	Missense	96	0.55603	0.61974	96	0.55603	0.61974
13	48575333	G	A	SUCLA2	Nonsense	97	0.60778	0.67044	97	0.60778	0.67044
19	53994750	A	C	ZNF813	Missense	98	0.61879	0.67562	98	0.61879	0.67562
7	99123456	A	G	ZKSCAN5	Missense	99	0.63594	0.68733	99	0.63594	0.68733
4	90170534	C	G	GPRIN3	Missense	100	0.66958	0.71645	100	0.66958	0.71645
22	17662817	C	T	CECR1	Missense	101	0.67746	0.71771	101	0.67746	0.71771
11	56058115	C	T	OR8H1	Missense	102	0.74452	0.78102	102	0.74452	0.78102
14	105411605	C	G	AHNAK2	Missense	103	0.80402	0.82926	103	0.80402	0.82926
3	9486949	G	A	SETD5	Missense	103	0.80601	0.82926	103	0.80601	0.82926
7	2629665	A	G	IQCE	Missense	105	0.85036	0.86656	105	0.85036	0.86656
4	69681849	A	G	UGT2B10	Missense	106	0.87522	0.88347	106	0.87522	0.88347
12	12483385	G	A	MANSC1	Missense	107	0.96561	0.96561	107	0.96561	0.96561

## Sheet: PMID 22542183
Results for PMID 22542183 (Iossifov I et al. De novo gene disruptions in children on the autistic spectrum, Neuron, 74(2):285-99, 2012)
	Candidates in red: mutations reported as ‘likely gene disrupting’ (LGD).
	Candidates in green: mutations in FMR1 Target genes.
Genes containing reported casuative mutations in the literature: AGAP2,ANAPC1,ANK2,ANO5,AP3D1,APC2,ARHGAP21,ATF7IP,ATN1,ATP1B1,ATP5B,ATXN1,BAI1,BIRC6,CACNA1E,CAMSAP1,CBX4,CHD4,CIT,CTNND2,DLG5,DOPEY2,DSCAM,DYNC1H1,ECM2,EIF2C2,EP400,FAM91A1,FASN,FAT2,FOXK2,GCN1L1,GRIK5,GRM4,GTF3C1,HERC1,HERC2,HIVEP1,HMGXB3,HNRNPUL1,HTT,ITPR1,JPH3,KALRN,KCNH1,KDM5C,KDM6B,KIAA0232,KIAA1109,KIAA1244,LMTK2,LRP2,MACF1,M…
Candidate						Selecting all the 34 seeds			Excluding genes containing reported casuative mutations from the seeds
Chr	Pos	Ref	Alt	Gene	Type	Rank	p-value	q-value	Rank	p-value	q-value
2	166234111	C	T	SCN2A	missense	1	3.4167e-13	5.2208e-10	10	5.6804e-06	0.00081192
7	147183121	A	C	CNTNAP2	missense	2	1.3816e-12	1.0555e-09	1	1.3816e-12	2.1111e-09
7	147926842	A	C	CNTNAP2	missense	3	4.1665e-12	2.1222e-09	2	4.1665e-12	3.1832e-09
2	50724605	A	T	NRXN1	nonsense	4	2.7678e-11	1.0573e-08	3	2.7678e-11	1.2431e-08
3	134968233	G	A	EPHB1	missense	4	3.7122e-11	1.0656e-08	3	3.7122e-11	1.2431e-08
7	103180706	G	A	RELN	missense	4	4.2126e-11	1.0656e-08	3	4.2126e-11	1.2431e-08
3	3095492	T	G	CNTN4	missense	4	4.8815e-11	1.0656e-08	3	4.8815e-11	1.2431e-08
6	34004082	G	A	GRM4	missense	8	8.7445e-10	1.6702e-07	28	0.00014873	0.0078368
12	12397428	C	T	LRP6	missense	9	3.0935e-09	5.252e-07	44	0.00045731	0.015863
12	12279731	C	T	LRP6	missense	10	4.8559e-09	7.4198e-07	59	0.00067953	0.017202
2	179403477	C	A	TTN	missense	11	1.5907e-06	0.00022096	7	1.5907e-06	0.00034723
3	53707152	G	A	CACNA1D	missense	12	2.3027e-06	0.00029321	13	7.2672e-06	0.00085418
19	42546852	C	T	GRIK5	missense	13	2.5272e-06	0.00029705	9	3.7554e-06	0.00063759
2	179592329	G	A	TTN	missense	14	2.992e-06	0.00032656	8	2.992e-06	0.00057147
10	75612063	T	C	CAMK2G	missense	15	4.0689e-06	0.00041448	10	6.3764e-06	0.00081192
18	7023327	C	A	LAMA1	missense	16	5.7354e-06	0.00054773	10	6.2287e-06	0.00081192
3	38648263	T	A	SCN5A	missense	17	9.0837e-06	0.00081647	21	7.4362e-05	0.0054107
2	179570029	G	C	TTN	missense	18	9.6487e-06	0.00081907	14	9.6487e-06	0.0010531
2	179407526	C	T	TTN	missense	19	1.093e-05	0.00087901	15	1.093e-05	0.0011134
1	208272313	A	C	PLXNA2	missense	20	2.4733e-05	0.0018896	16	2.7376e-05	0.0026144
2	179634421	T	G	TTN	missense	21	3.088e-05	0.0022469	17	3.088e-05	0.0027756
17	62049125	G	A	SCN4A	missense	22	4.511e-05	0.0029097	37	0.00024997	0.010051
3	48463099	C	G	PLXNB1	missense	22	4.6521e-05	0.0029097	18	5.1423e-05	0.0042318
9	98229664	A	T	PTCH1	missense	22	4.6642e-05	0.0029097	20	6.4161e-05	0.0049019
3	48464316	G	A	PLXNB1	missense	22	4.7606e-05	0.0029097	18	5.262e-05	0.0042318
4	3768665	A	G	ADRA2C	missense	26	6.8268e-05	0.0040121	23	0.00010184	0.0067642
3	1363474	A	G	CNTN6	missense	27	7.7127e-05	0.0043648	22	9.1041e-05	0.0063232
15	26828534	C	T	GABRB3	missense	28	9.5309e-05	0.0052012	23	0.00010817	0.0067642
18	8143719	G	A	PTPRM	missense	29	9.9817e-05	0.0052593	26	0.00011732	0.0068948
1	209823359	A	C	LAMB3	missense	30	0.00010666	0.0054328	23	0.00011067	0.0067642
21	39086861	G	T	KCNJ6	missense	31	0.00011552	0.0056941	27	0.00013658	0.0077295
1	215960153	A	C	USH2A	missense	32	0.00013193	0.0061505	33	0.00018861	0.0087333
16	69353364	G	A	VPS4A	missense	32	0.00013325	0.0061505	28	0.00014762	0.0078368
11	113105792	G	T	NCAM1	missense	32	0.00013686	0.0061505	31	0.0001634	0.0080539
5	11018111	C	T	CTNND2	missense	35	0.00014501	0.0063305	30	0.00015738	0.0080161
2	179472353	T	C	TTN	missense	36	0.00018009	0.0075788	32	0.00018009	0.0085993
3	129303005	C	A	PLXND1	missense	36	0.00018698	0.0075788	39	0.00026281	0.010071
1	82434968	G	A	LPHN2	missense	36	0.00018848	0.0075788	36	0.00022353	0.0094878
19	11123647	T	G	SMARCA4	missense	39	0.00019965	0.0078211	34	0.00020731	0.0090788
16	46744689	C	A	MYLK3	missense	39	0.00020796	0.0078211	34	0.00020796	0.0090788
1	201061169	C	T	CACNA1S	missense	39	0.00020986	0.0078211	48	0.00062504	0.016777
9	127089685	C	T	NEK6	missense	42	0.00023086	0.008399	37	0.000248	0.010051
2	170060512	C	G	LRP2	missense	43	0.00024521	0.0087134	39	0.00026364	0.010071
12	120172026	T	C	CIT	missense	44	0.00031699	0.011008	41	0.00041076	0.015146
9	27185594	A	G	TEK	missense	45	0.0003369	0.01144	47	0.00050316	0.016358
3	124044867	C	T	KALRN	missense	46	0.00035753	0.011736	48	0.00061507	0.016777
15	48764826	A	T	FBN1	missense	46	0.00036099	0.011736	41	0.00041631	0.015146
5	89923398	A	T	GPR98	missense	48	0.00038106	0.012041	48	0.00055492	0.016777
3	196529902	G	C	PAK2	missense	48	0.00038612	0.012041	43	0.0004408	0.015664
3	49170257	G	A	LAMB2	missense	50	0.00040995	0.012528	48	0.00059139	0.016777
7	18624949	C	T	HDAC9	missense	51	0.00045119	0.013518	44	0.00046718	0.015863
15	101609022	G	A	LRRK1	missense	52	0.00046052	0.013532	46	0.00049071	0.0163
21	41668035	T	C	DSCAM	missense	53	0.00050345	0.014515	62	0.00073149	0.018028
12	112926888	G	A	PTPN11	missense	54	0.00052592	0.014724	48	0.00063681	0.016777
17	16024513	G	A	NCOR1	missense	54	0.00052997	0.014724	48	0.00056454	0.016777
2	204267382	C	T	ABI2	missense	56	0.00054973	0.014839	65	0.00082238	0.019332
5	168112823	T	G	SLIT3	missense	56	0.00055797	0.014839	63	0.00080281	0.019191
2	216251636	T	G	FN1	missense	56	0.00056327	0.014839	48	0.00061198	0.016777
2	148676144	A	C	ACVR2A	missense	59	0.00058183	0.014936	48	0.0006053	0.016777
11	46407023	G	A	CHRM4	missense	59	0.00059084	0.014936	48	0.0006356	0.016777
15	75982085	C	T	CSPG4	missense	59	0.00059626	0.014936	48	0.00063337	0.016777
22	21304053	G	A	CRKL	missense	62	0.00061303	0.015106	59	0.0006697	0.017202
2	179447820	G	T	TTN	missense	62	0.00062283	0.015106	48	0.00062283	0.016777
2	170042308	G	A	LRP2	nonsense	64	0.00063967	0.015272	59	0.00068671	0.017202
6	36106748	C	T	MAPK13	missense	65	0.00075483	0.01774	63	0.00080381	0.019191
7	97780759	T	G	LMTK2	missense	65	0.00076624	0.01774	66	0.00084072	0.019464
3	165547525	A	C	BCHE	missense	67	0.00080447	0.018347	67	0.00087603	0.019685
7	50455118	G	C	IKZF1	missense	68	0.00085337	0.019176	69	0.00094444	0.020616
X	153689643	G	A	PLXNA3	missense	69	0.0008731	0.019335	67	0.0008731	0.019685
12	132516666	G	A	EP400	missense	70	0.00090453	0.019745	69	0.00093573	0.020616
7	55227858	G	C	EGFR	missense	71	0.00094541	0.019805	78	0.0012767	0.025009
3	123049782	C	T	ADCY5	missense	71	0.00095778	0.019805	79	0.0013561	0.025357
2	66739382	G	T	MEIS1	missense	71	0.00095906	0.019805	72	0.0010385	0.022039
11	18057667	T	G	TPH1	missense	71	0.00095913	0.019805	71	0.0010054	0.021637
17	21203941	G	A	MAP2K3	missense	75	0.0009828	0.020023	73	0.0010671	0.022164
9	39085808	T	C	CNTNAP3	missense	76	0.0010112	0.020331	73	0.0010734	0.022164
15	75985469	A	C	CSPG4	missense	77	0.0010926	0.021418	75	0.0011597	0.023627
15	48766755	C	T	FBN1	missense	77	0.0010933	0.021418	76	0.0012564	0.024998
8	143605599	C	G	BAI1	missense	79	0.001137	0.021991	84	0.0014617	0.026053
12	14613917	C	A	ATF7IP	missense	80	0.0012134	0.022982	76	0.0012597	0.024998
X	14548195	G	C	GLRA2	missense	80	0.0012284	0.022982	83	0.0013866	0.025527
14	32561337	G	T	ARHGAP5	nonsense	80	0.0012422	0.022982	79	0.0013541	0.025357
14	32561316	G	T	ARHGAP5	nonsense	80	0.0012484	0.022982	79	0.0013608	0.025357
15	28483865	G	A	HERC2	missense	84	0.0012769	0.023228	79	0.0013494	0.025357
5	175110636	C	T	HRH2	missense	85	0.0013707	0.024003	84	0.0014389	0.026053
18	321720	C	A	COLEC12	missense	85	0.001379	0.024003	84	0.0014704	0.026053
1	211093245	A	G	KCNH1	missense	85	0.0013832	0.024003	95	0.0018226	0.028908
2	183791570	C	A	NCKAP1	nonsense	85	0.0013873	0.024003	89	0.0015501	0.026519
15	75982072	G	A	CSPG4	missense	85	0.0013981	0.024003	84	0.0014834	0.026053
12	54651374	C	T	CBX5	missense	90	0.0014801	0.024673	89	0.001562	0.026519
10	117075090	T	G	ATRNL1	missense	90	0.0014801	0.024673	91	0.0015984	0.026547
14	24589008	G	A	DCAF11	missense	90	0.0014856	0.024673	88	0.0015242	0.026466
1	228434381	G	A	OBSCN	missense	93	0.0015132	0.024862	95	0.0018208	0.028908
1	91977407	C	T	CDC7	missense	94	0.0015349	0.02495	91	0.001598	0.026547
7	151257690	A	C	PRKAG2	missense	95	0.0015854	0.025315	93	0.0016873	0.027722
14	47504277	T	G	MDGA2	missense	95	0.0015904	0.025315	94	0.0017099	0.027794
11	119535941	A	G	PVRL1	missense	97	0.0017201	0.026915	111	0.0024476	0.033693
3	4699938	G	A	ITPR1	missense	97	0.0017436	0.026915	102	0.0021805	0.032664
7	11630185	G	A	THSD7A	missense	97	0.0017438	0.026915	98	0.0018946	0.029242
6	136599885	C	A	BCLAF1	missense	100	0.0017788	0.027181	95	0.0018351	0.028908
8	11703278	C	T	CTSB	missense	101	0.0018332	0.027733	98	0.0018804	0.029242
10	101646368	C	A	DNMBP	missense	102	0.0019409	0.029076	100	0.0020639	0.031537
1	53513562	G	C	SCP2	missense	103	0.0020068	0.029583	101	0.0021403	0.03238
12	58129165	G	A	AGAP2	missense	103	0.0020135	0.029583	110	0.0024214	0.033635
9	102784415	C	T	ERP44	missense	105	0.0021175	0.030038	103	0.0022828	0.032937
14	32561340	G	A	ARHGAP5	missense	105	0.0021192	0.030038	103	0.0023069	0.032937
6	52878774	G	A	ICK	nonsense	105	0.0021194	0.030038	103	0.0022722	0.032937
3	48457121	C	A	PLXNB1	missense	105	0.0021231	0.030038	103	0.002328	0.032937
12	106461269	G	A	NUAK1	nonsense	109	0.0021495	0.030132	103	0.0022472	0.032937
5	98115642	G	T	RGMB	missense	110	0.0021958	0.030501	121	0.0029961	0.037086
11	126343313	C	T	KIRREL3	missense	111	0.0022165	0.030512	112	0.0024826	0.03387
6	146256506	A	T	SHPRH	missense	112	0.0022422	0.030575	103	0.0023185	0.032937
11	103780457	A	G	PDGFD	missense	112	0.0022611	0.030575	109	0.0023754	0.033299
11	64083331	C	T	ESRRA	missense	114	0.0023954	0.032107	113	0.0025458	0.034424
17	40272817	T	C	KAT2A	missense	115	0.0025098	0.033348	115	0.0027279	0.035933
22	21350080	G	T	LZTR1	missense	116	0.0025333	0.033369	114	0.0026732	0.035831
1	155167958	C	T	THBS3	missense	117	0.002563	0.03345	117	0.0027843	0.036363
6	13622664	C	T	RANBP9	missense	117	0.0025982	0.03345	115	0.0027222	0.035933
11	99690376	C	T	CNTN5	nonsense	117	0.0026051	0.03345	118	0.0028392	0.036456
1	177030344	T	C	ASTN1	missense	120	0.0026525	0.033761	118	0.0028262	0.036456
X	3573241	T	A	PRKX	missense	120	0.0026882	0.033761	120	0.0028646	0.036476
17	45820022	A	C	TBX21	missense	120	0.0026955	0.033761	121	0.0029485	0.037086
5	149509346	G	A	PDGFRB	missense	123	0.0027421	0.034064	131	0.0036656	0.042272
6	170115902	A	C	PHF10	missense	124	0.0028193	0.034151	121	0.0029912	0.037086
2	32730150	G	C	BIRC6	missense	124	0.0028282	0.034151	121	0.0030096	0.037086
2	36704127	G	A	CRIM1	missense	124	0.0028308	0.034151	127	0.0031532	0.037938
8	116616371	C	T	TRPS1	missense	124	0.0028385	0.034151	125	0.0030591	0.037395
8	69104723	G	C	PREX2	missense	128	0.0029257	0.034926	126	0.0031	0.037594
18	45375037	G	A	SMAD2	missense	129	0.0030166	0.035645	140	0.0039944	0.043134
19	10935797	T	G	DNM2	missense	129	0.0030326	0.035645	144	0.0041457	0.04399
11	64083328	C	T	ESRRA	missense	131	0.0030754	0.035871	128	0.0032668	0.038997
7	106520012	G	T	PIK3CG	nonsense	132	0.0032329	0.037424	129	0.0035233	0.041734
17	16068463	C	T	NCOR1	missense	133	0.0033658	0.038344	130	0.0035743	0.042012
21	10943003	C	T	TPTE	missense	133	0.0033685	0.038344	140	0.0039683	0.043134
7	50737559	G	A	GRB10	missense	133	0.0034132	0.038344	131	0.003626	0.042272
11	17122938	T	C	PIK3C2A	missense	133	0.0034144	0.038344	135	0.0037902	0.042302
1	11595580	A	G	PTCHD2	missense	133	0.0034379	0.038344	135	0.0037427	0.042302
1	52729514	T	C	ZFYVE9	missense	138	0.0035355	0.038852	138	0.0038509	0.042639
2	1658190	C	T	PXDN	missense	138	0.0035611	0.038852	131	0.0036863	0.042272
17	45214528	A	T	CDC27	missense	138	0.0035765	0.038852	131	0.0037071	0.042272
4	166996084	C	T	TLL1	missense	138	0.0035852	0.038852	135	0.0037928	0.042302
1	181701777	G	C	CACNA1E	missense	142	0.0036557	0.039338	182	0.0075566	0.063442
4	114232545	C	T	ANK2	nonsense	143	0.0037379	0.039756	158	0.0055111	0.053297
9	135946015	T	C	CEL	missense	143	0.0037467	0.039756	140	0.0040085	0.043134
2	207422202	G	A	ADAM23	missense	145	0.0038536	0.040609	143	0.0041052	0.043865
5	170222264	T	G	GABRP	missense	146	0.0038807	0.040614	139	0.0038807	0.04266
1	120612014	C	A	NOTCH2	missense	147	0.0039812	0.041383	145	0.0042885	0.045192
9	138774816	C	T	CAMSAP1	missense	148	0.0042499	0.043657	146	0.004447	0.046541
11	73748708	T	C	C2CD3	missense	148	0.0042572	0.043657	147	0.004505	0.046828
15	75981803	G	A	CSPG4	missense	150	0.004313	0.043935	148	0.0045676	0.047157
17	21319079	C	A	KCNJ12	missense	151	0.0044243	0.04477	150	0.0050883	0.050816
11	17793530	G	A	KCNC1	missense	152	0.0045731	0.045681	175	0.0071425	0.06201
5	132403139	G	A	HSPA4	missense	152	0.004574	0.045681	149	0.0048087	0.049314
X	153281947	C	T	IRAK1	missense	154	0.0047333	0.046964	150	0.0050593	0.050816
17	19261156	C	A	B9D1	missense	155	0.0048634	0.04774	150	0.0049999	0.050816
3	57314402	C	G	ASB14	missense	155	0.004874	0.04774	155	0.0052731	0.051983
19	11019790	C	A	CARM1	nonsense	157	0.00497	0.048137	154	0.005124	0.05084
1	226026444	G	A	EPHX1	missense	157	0.0049775	0.048137	150	0.005059	0.050816
2	15761198	G	A	DDX1	missense	159	0.0051662	0.049647	156	0.005417	0.052721
11	47345246	C	A	MADD	missense	160	0.0052302	0.049687	160	0.0057538	0.05427
1	43830302	C	T	ELOVL1	missense	160	0.0052565	0.049687	156	0.0054091	0.052721
6	32188560	T	G	NOTCH4	missense	160	0.0052888	0.049687	160	0.0057371	0.05427
1	39934315	T	G	MACF1	missense	160	0.0053004	0.049687	159	0.0056125	0.053936
1	120612013	G	A	NOTCH2	missense	164	0.0053431	0.049782	160	0.0057508	0.05427
15	41192955	C	T	VPS18	missense	165	0.0055805	0.051679	164	0.006076	0.056291
19	42596244	C	A	POU2F2	missense	166	0.0056935	0.0521	164	0.0060785	0.056291
6	136582549	G	A	BCLAF1	missense	166	0.0056941	0.0521	163	0.0058908	0.055222
5	137221871	G	A	MYOT	missense	168	0.0058455	0.053167	169	0.0064115	0.057252
7	48443438	G	A	ABCA13	missense	169	0.0059047	0.053236	166	0.0061473	0.056584
2	61561048	C	T	USP34	missense	169	0.0059229	0.053236	167	0.0062152	0.056691
15	70351081	T	C	TLE3	missense	171	0.0059632	0.053285	169	0.0064821	0.057252
11	117034592	C	G	PAFAH1B2	missense	172	0.006077	0.053822	169	0.0064492	0.057252
12	49952678	C	A	MCRS1	missense	172	0.0060937	0.053822	167	0.006233	0.056691
17	7481011	C	T	EIF4A1	missense	174	0.0061772	0.054246	169	0.0064377	0.057252
20	31021191	G	A	ASXL1	missense	175	0.0062538	0.054605	169	0.0064684	0.057252
4	146044179	G	A	ABCE1	missense	176	0.0064861	0.056312	174	0.0065887	0.057859
2	141259399	A	C	LRP1B	missense	177	0.0068492	0.059053	177	0.0073269	0.062557
12	6709757	T	G	CHD4	missense	177	0.0068792	0.059053	175	0.0071255	0.06201
6	136600949	G	A	BCLAF1	missense	179	0.0070707	0.059856	177	0.0072846	0.062557
17	45214690	G	A	CDC27	missense	179	0.0070766	0.059856	177	0.0073284	0.062557
17	38146436	G	A	PSMD3	missense	179	0.0070902	0.059856	181	0.0074138	0.062587
6	158538772	A	T	SERAC1	missense	182	0.0071532	0.059974	184	0.0077077	0.064008
19	18273859	G	A	PIK3R2	missense	182	0.0071827	0.059974	186	0.0079339	0.064857
15	52885831	G	C	KIAA1370	missense	184	0.0073711	0.061015	180	0.0073711	0.062572
2	61441628	G	C	USP34	missense	184	0.0073873	0.061015	185	0.0077942	0.064376
3	14974184	A	C	FGD5	missense	186	0.0075089	0.061562	186	0.0079373	0.064857
19	1223103	C	T	STK11	missense	186	0.0075341	0.061562	188	0.0080661	0.065381
9	103213241	C	T	C9orf30	missense	188	0.0076649	0.062298	183	0.0076649	0.064
8	39502957	G	C	ADAM18	missense	189	0.0077192	0.062381	190	0.0081899	0.065519
11	211335	A	G	RIC8A	missense	189	0.0078555	0.062381	194	0.0089641	0.067731
7	99693451	C	T	MCM7	missense	189	0.0078743	0.062381	190	0.0081493	0.065519
2	27277605	G	A	AGBL5	missense	189	0.0079036	0.062381	188	0.008087	0.065381
1	21616684	G	A	ECE1	missense	189	0.0079197	0.062381	194	0.0087074	0.067731
12	7045918	G	T	ATN1	missense	189	0.0079343	0.062381	206	0.0092868	0.068884
12	57032159	A	G	ATP5B	missense	189	0.0079975	0.062381	204	0.0090878	0.067963
1	20966445	C	T	PINK1	nonsense	189	0.0080416	0.062381	194	0.0086914	0.067731
10	32106768	T	C	ARHGAP12	missense	189	0.0080472	0.062381	192	0.0085395	0.067608
7	82784833	T	G	PCLO	missense	189	0.0080892	0.062381	238	0.013361	0.085067
21	40646312	G	T	BRWD1	missense	189	0.0081567	0.062381	194	0.0088131	0.067731
11	65375246	A	T	MAP3K11	missense	189	0.0081651	0.062381	194	0.0088779	0.067731
17	77809050	G	A	CBX4	nonsense	201	0.0082276	0.062459	192	0.008526	0.067608
3	43389767	G	T	SNRK	missense	201	0.008257	0.062459	194	0.0086864	0.067731
5	71490955	C	A	MAP1B	missense	203	0.0083679	0.062807	194	0.0089983	0.067731
1	168066368	G	C	GPR161	missense	203	0.0083852	0.062807	194	0.0088457	0.067731
2	230701696	G	A	TRIP12	nonsense	205	0.0084819	0.063221	194	0.0089614	0.067731
20	42204913	A	C	SGK2	missense	206	0.008636	0.064057	194	0.0089656	0.067731
19	1453044	T	G	APC2	missense	207	0.008724	0.064066	204	0.0091181	0.067963
19	33517507	C	T	RHPN2	missense	207	0.0087942	0.064066	208	0.0094229	0.069222
7	11487022	G	A	THSD7A	nonsense	207	0.0088023	0.064066	209	0.0095227	0.069527
17	80529622	C	T	FOXK2	missense	207	0.0088049	0.064066	207	0.0093333	0.068895
16	719572	T	C	RHOT2	missense	211	0.009032	0.064988	217	0.010378	0.073078
4	119736624	C	T	SEC24D	missense	211	0.009038	0.064988	209	0.0095964	0.069527
X	150349533	G	A	GPR50	missense	211	0.0090592	0.064988	209	0.0096009	0.069527
11	67200123	G	T	RPS6KB2	missense	214	0.0091202	0.06512	215	0.010059	0.071489
8	144803581	G	A	MAPK15	missense	214	0.0091628	0.06512	212	0.0097178	0.070041
3	93619708	C	T	PROS1	missense	216	0.0092126	0.065171	213	0.0098913	0.070626
3	179605524	C	T	PEX5L	missense	217	0.0092801	0.065345	218	0.010723	0.074817
7	143094667	C	T	EPHA1	missense	218	0.0093609	0.065612	213	0.009887	0.070626
14	64600841	C	G	KIAA1011	missense	219	0.0094675	0.065687	216	0.010253	0.072532
7	82784486	G	A	PCLO	missense	219	0.0094925	0.065687	257	0.015628	0.092198
7	142609791	C	T	TRPV5	missense	219	0.0095005	0.065687	232	0.012801	0.082884
2	173882206	G	A	RAPGEF4	missense	222	0.010221	0.070353	225	0.011773	0.079951
17	73657745	C	A	RECQL5	missense	223	0.010395	0.070782	218	0.010717	0.074817
5	251135	G	A	SDHA	missense	223	0.010497	0.070782	222	0.011075	0.076229
19	1582654	C	T	MBD3	missense	223	0.010551	0.070782	220	0.010914	0.075461
1	61553905	C	T	NFIA	nonsense	223	0.010557	0.070782	220	0.010883	0.075461
19	501767	C	T	MADCAM1	missense	223	0.01056	0.070782	223	0.011265	0.077188
17	21319786	G	A	KCNJ12	missense	223	0.010562	0.070782	226	0.012091	0.080878
10	24896811	A	G	ARHGAP21	missense	229	0.01115	0.074338	230	0.012312	0.081489
12	71977456	G	C	LGR5	missense	229	0.01119	0.074338	226	0.011966	0.080878
12	50344816	A	C	AQP2	missense	231	0.011494	0.076032	232	0.012761	0.082884
15	79080700	C	T	ADAMTS7	missense	232	0.01168	0.076285	224	0.01168	0.079677
12	101699737	A	G	UTP20	missense	232	0.011684	0.076285	226	0.012121	0.080878
7	157049644	T	G	UBE3C	missense	232	0.011721	0.076285	226	0.01203	0.080878
5	90144469	A	G	GPR98	missense	232	0.011732	0.076285	266	0.016821	0.096486
2	73681132	T	G	ALMS1	missense	236	0.011885	0.076835	244	0.013811	0.085381
5	122950084	C	A	CSNK1G3	missense	236	0.011917	0.076835	232	0.012602	0.082884
9	128112612	C	T	GAPVD1	missense	238	0.011975	0.076882	232	0.012778	0.082884
10	12257793	G	A	CDC123	missense	239	0.012046	0.076905	232	0.012662	0.082884
5	140573461	G	A	PCDHB10	missense	239	0.012091	0.076905	242	0.013558	0.085257
12	70087547	G	T	BEST3	missense	239	0.01213	0.076905	230	0.012319	0.081489
14	23548787	C	T	ACIN1	missense	242	0.012514	0.079012	244	0.013694	0.085381
15	28517492	C	A	HERC2	missense	243	0.012661	0.079612	238	0.013321	0.085067
16	70333220	C	A	DDX19B	missense	244	0.012718	0.079641	244	0.013858	0.085381
1	182852665	G	A	DHX9	missense	245	0.012816	0.079799	242	0.013542	0.085257
9	134735980	G	A	MED27	missense	245	0.012867	0.079799	238	0.013324	0.085067
5	148699277	C	T	AFAP1L1	missense	245	0.012899	0.079799	237	0.012899	0.083166
4	149073677	G	T	NR3C2	nonsense	248	0.013126	0.080563	244	0.013765	0.085381
17	56356401	A	C	MPO	missense	248	0.013128	0.080563	241	0.013419	0.085079
15	52656764	A	G	MYO5A	missense	250	0.013444	0.082172	252	0.015218	0.091627
17	45669359	T	G	NPEPPS	missense	251	0.013551	0.082495	244	0.013811	0.085381
5	115249153	G	A	AP3S1	missense	252	0.013716	0.083166	286	0.02001	0.10616
2	233348784	G	T	ECEL1	missense	253	0.014035	0.084491	250	0.014721	0.089973
22	43464527	G	A	TTLL1	missense	253	0.014045	0.084491	251	0.014845	0.090374
13	115057116	G	A	UPF3A	missense	255	0.014212	0.084822	252	0.015257	0.091627
4	77660829	C	A	SHROOM3	nonsense	255	0.014235	0.084822	260	0.015698	0.092256
X	82764134	A	G	POU3F4	missense	255	0.014291	0.084822	257	0.015542	0.092198
9	35558533	C	T	RUSC2	missense	255	0.014322	0.084822	249	0.014322	0.087888
1	27682888	C	T	MAP3K6	missense	259	0.014536	0.085759	252	0.015311	0.091627
6	12124122	G	T	HIVEP1	missense	260	0.014693	0.086297	252	0.015288	0.091627
17	79768748	A	C	GCGR	missense	260	0.014746	0.086297	262	0.016017	0.093058
4	4228425	T	C	OTOP1	missense	260	0.014797	0.086297	257	0.015569	0.092198
16	87678134	C	T	JPH3	missense	263	0.014909	0.086619	262	0.015982	0.093058
3	195453249	T	C	MUC20	missense	264	0.015053	0.087125	261	0.015855	0.09282
1	38262417	T	G	MANEAL	missense	265	0.015351	0.08833	252	0.015351	0.091627
11	121424766	A	G	SORL1	missense	265	0.01541	0.08833	264	0.016401	0.094566
12	11183708	T	C	TAS2R31	missense	265	0.015435	0.08833	269	0.017339	0.098488
12	53044336	A	C	KRT2	missense	268	0.015643	0.089186	266	0.01686	0.096486
22	22312975	A	G	TOP3B	missense	269	0.015975	0.090745	264	0.016394	0.094566
12	104376700	A	C	TDG	missense	270	0.01654	0.093603	268	0.017104	0.097518
17	21319868	G	T	KCNJ12	missense	271	0.016687	0.094088	276	0.019048	0.10494
11	66055332	G	A	YIF1A	missense	272	0.016795	0.094347	272	0.018368	0.10282
8	120580466	A	G	ENPP2	missense	273	0.017303	0.096848	271	0.017863	0.10072
3	152018116	T	C	MBNL1	missense	274	0.017398	0.097023	272	0.01837	0.10282
12	56079045	G	A	ITGA7	missense	275	0.017655	0.098038	274	0.018664	0.10408
8	52733242	C	T	PCMTD1	missense	275	0.017732	0.098038	270	0.017732	0.10035
11	99690461	A	G	CNTN5	missense	275	0.017782	0.098038	279	0.019251	0.10519
15	28517429	G	A	HERC2	missense	275	0.017837	0.098038	275	0.01875	0.10418
10	17746509	A	T	STAM	missense	279	0.018091	0.098879	279	0.019479	0.10519
15	28483903	C	A	HERC2	missense	279	0.018119	0.098879	276	0.019046	0.10494
8	101730043	G	C	PABPC1	missense	281	0.018271	0.099351	276	0.019093	0.10494
X	150349560	C	T	GPR50	missense	282	0.018405	0.099434	279	0.019466	0.10519
12	122845698	C	A	CLIP1	missense	282	0.018441	0.099434	279	0.019482	0.10519
9	33385828	C	T	AQP7	missense	282	0.018481	0.099434	295	0.021471	0.11091
11	5364493	T	C	OR51B5	missense	285	0.018573	0.099575	293	0.020993	0.10948
6	138657595	T	G	KIAA1244	missense	286	0.018695	0.099883	290	0.020434	0.10767
7	135078802	G	A	CNOT4	missense	287	0.019075	0.10156	284	0.019687	0.10555
19	44159685	G	T	PLAUR	nonsense	288	0.019354	0.10243	284	0.019653	0.10555
1	246921631	C	T	SCCPDH	missense	288	0.019373	0.10243	279	0.019373	0.10519
5	167988517	C	T	PANK3	missense	290	0.019458	0.1025	286	0.019952	0.10616
19	33490566	T	C	DKFZp761L1918	missense	290	0.019559	0.1025	292	0.0209	0.10937
10	96998382	G	A	PDLIM1	missense	290	0.019615	0.1025	286	0.019874	0.10616
7	127631105	G	A	SND1	missense	290	0.019655	0.1025	289	0.020263	0.10713
2	36668513	A	C	CRIM1	missense	294	0.019728	0.10253	298	0.021799	0.1114
8	37702544	G	A	BRF2	missense	295	0.019969	0.1031	291	0.020678	0.10858
19	2121195	T	C	AP3D1	missense	295	0.019972	0.1031	337	0.028635	0.12818
10	112650336	G	A	PDCD4	missense	297	0.020114	0.10319	300	0.02197	0.11171
2	152512435	T	C	NEB	missense	297	0.020124	0.10319	303	0.022489	0.11341
19	39214685	A	G	ACTN4	missense	299	0.020245	0.10346	300	0.022043	0.11171
17	39912444	T	C	JUP	missense	300	0.020472	0.10427	337	0.028306	0.12818
9	139366445	G	A	SEC16A	missense	301	0.020831	0.10546	305	0.02289	0.11467
5	140048282	C	T	WDR55	missense	301	0.020844	0.10546	294	0.021253	0.11046
9	101540675	C	T	ANKS6	missense	303	0.021512	0.108	295	0.021512	0.11091
12	11183576	T	C	TAS2R31	missense	303	0.021542	0.108	310	0.02415	0.11903
11	4967678	G	A	OR51A4	missense	303	0.021558	0.108	295	0.021558	0.11091
16	55862883	C	A	CES1	missense	306	0.021757	0.10864	298	0.021757	0.1114
8	101730073	T	C	PABPC1	missense	307	0.022035	0.10954	306	0.023116	0.11468
11	4976291	G	A	OR51A2	missense	307	0.02208	0.10954	300	0.02208	0.11171
22	42071121	T	G	NHP2L1	missense	309	0.022291	0.11023	304	0.022748	0.11434
9	124910471	G	T	NDUFA8	missense	310	0.022532	0.11106	306	0.022997	0.11468
4	38046047	T	G	TBC1D1	missense	311	0.022677	0.11142	306	0.023079	0.11468
17	1578613	C	T	PRPF8	missense	312	0.022842	0.11187	309	0.02337	0.11556
19	501714	C	A	MADCAM1	missense	313	0.023117	0.11285	311	0.024598	0.12008
X	130408069	C	A	IGSF1	missense	314	0.023257	0.11307	311	0.024593	0.12008
1	182571255	G	C	RGS16	missense	314	0.023309	0.11307	311	0.02453	0.12008
3	195453434	G	A	MUC20	missense	316	0.023518	0.11372	314	0.024743	0.12041
17	21318773	G	A	KCNJ12	missense	317	0.023658	0.11404	327	0.026938	0.12484
4	4198907	G	A	OTOP1	missense	318	0.023804	0.11438	315	0.025016	0.12075
16	50785645	T	C	CYLD	missense	319	0.023994	0.11455	318	0.025366	0.12189
20	44533672	A	C	PLTP	missense	319	0.024037	0.11455	320	0.025864	0.12312
12	11183697	C	A	TAS2R31	missense	319	0.024117	0.11455	327	0.027016	0.12484
12	58131129	G	C	AGAP2	missense	319	0.024271	0.11455	337	0.028613	0.12818
10	103908608	C	T	PPRC1	missense	319	0.024272	0.11455	315	0.025051	0.12075
2	114257266	C	T	FOXD4L1	missense	319	0.02429	0.11455	348	0.030841	0.13542
16	27540006	A	G	GTF3C1	missense	325	0.024388	0.11466	315	0.02502	0.12075
3	151164717	C	T	IGSF10	missense	326	0.024526	0.11496	322	0.026106	0.1235
12	8242857	C	T	NECAP1	missense	327	0.024652	0.11519	324	0.026352	0.12415
19	41800478	C	T	HNRNPUL1	missense	328	0.025091	0.11689	320	0.025838	0.12312
17	21318770	G	A	KCNJ12	missense	329	0.025208	0.11708	337	0.028689	0.12818
7	138252385	C	A	TRIM24	missense	330	0.025323	0.11725	326	0.026599	0.12467
19	10226255	C	T	EIF3G	missense	331	0.025525	0.11774	322	0.026074	0.1235
3	196387092	T	C	LRRC33	missense	331	0.025582	0.11774	319	0.025582	0.12254
19	15791068	A	C	CYP4F12	missense	333	0.025811	0.11831	327	0.027118	0.12484
11	26718732	C	A	SLC5A12	missense	333	0.025978	0.11831	343	0.029137	0.12945
22	30197031	T	C	ASCC2	missense	333	0.025978	0.11831	327	0.026827	0.12484
22	50902984	C	T	SBF1	missense	333	0.026034	0.11831	333	0.027327	0.12539
17	80041214	A	C	FASN	missense	333	0.026093	0.11831	327	0.026796	0.12484
17	57165739	T	G	TRIM37	missense	338	0.026271	0.11852	327	0.027124	0.12484
19	33490585	G	A	DKFZp761L1918	nonsense	338	0.026294	0.11852	335	0.028064	0.12796
6	17602863	C	T	FAM8A1	missense	340	0.026406	0.11867	324	0.026406	0.12415
5	236678	G	A	SDHA	missense	341	0.026577	0.11909	334	0.027965	0.12794
18	9122611	T	C	NDUFV2	missense	342	0.026915	0.12025	337	0.028458	0.12818
19	41111073	C	G	LTBP4	missense	343	0.027329	0.12165	345	0.030281	0.13412
8	101721899	C	A	PABPC1	nonsense	343	0.027457	0.12165	337	0.02866	0.12818
2	152539234	A	C	NEB	missense	343	0.027466	0.12165	346	0.030627	0.13507
6	17602839	C	T	FAM8A1	missense	346	0.028137	0.12426	335	0.028137	0.12796
4	190878563	C	A	FRG1	missense	347	0.028375	0.12495	343	0.029142	0.12945
5	179994868	C	T	CNOT6	missense	348	0.029647	0.13018	346	0.030674	0.13507
11	64083269	G	A	ESRRA	missense	349	0.030028	0.13147	351	0.032196	0.14016
9	111637184	G	A	IKBKAP	missense	350	0.030314	0.13234	350	0.031573	0.13784
2	39944209	C	T	TMEM178	missense	351	0.031029	0.135	349	0.031029	0.13585
5	150914056	A	G	FAT2	missense	351	0.0311	0.135	355	0.033403	0.14337
13	27829410	A	G	RPL21	missense	353	0.031463	0.13619	352	0.03278	0.1423
17	79768754	G	A	GCGR	missense	354	0.031629	0.13652	357	0.034224	0.14601
14	50750699	A	C	L2HGDH	missense	355	0.03227	0.13856	353	0.032918	0.14249
19	501738	C	A	MADCAM1	missense	355	0.032282	0.13856	357	0.034304	0.14601
X	21450761	C	A	CNKSR2	missense	357	0.032506	0.13913	354	0.033073	0.14276
19	36350434	A	T	KIRREL2	missense	358	0.033027	0.14096	357	0.034195	0.14601
9	140137382	A	C	TUBB2C	missense	359	0.033404	0.14183	355	0.033404	0.14337
1	94546155	G	T	ABCA4	nonsense	359	0.033416	0.14183	395	0.045873	0.17701
15	50546750	G	T	HDC	missense	361	0.033665	0.14243	360	0.034469	0.1463
1	116226631	C	A	VANGL1	nonsense	361	0.033744	0.14243	361	0.035482	0.15
12	56871476	C	A	GLS2	missense	363	0.033847	0.14248	365	0.036573	0.1531
8	101719121	G	A	PABPC1	missense	364	0.034413	0.14432	363	0.035896	0.1511
19	6906444	G	C	EMR1	missense	364	0.034565	0.14432	366	0.036754	0.15319
12	11183722	A	C	TAS2R31	missense	364	0.034621	0.14432	373	0.03868	0.15845
6	31324647	T	C	HLA-B	missense	364	0.034662	0.14432	364	0.036342	0.15255
19	7619512	C	T	PNPLA6	missense	368	0.03511	0.14565	371	0.038003	0.15614
9	463655	C	A	DOCK8	nonsense	368	0.035174	0.14565	371	0.038013	0.15614
11	48347014	G	A	OR4C3	nonsense	370	0.035536	0.14666	361	0.035536	0.15
11	61067685	C	T	DDB1	missense	370	0.03562	0.14666	366	0.036794	0.15319
X	55757913	A	G	RRAGB	missense	370	0.035792	0.14666	375	0.03936	0.16038
12	120575778	C	T	GCN1L1	missense	370	0.035832	0.14666	368	0.03705	0.15342
22	31985449	C	A	SFI1	missense	370	0.035972	0.14666	368	0.03703	0.15342
12	64536195	A	C	SRGAP1	missense	370	0.035994	0.14666	416	0.05214	0.19149
5	167988433	T	A	PANK3	missense	376	0.036756	0.14937	370	0.037652	0.15549
1	115282447	G	C	CSDE1	missense	377	0.037252	0.15061	374	0.03918	0.16007
12	6128170	C	G	VWF	missense	377	0.037269	0.15061	380	0.041189	0.1624
7	150768836	G	T	SLC4A2	missense	377	0.037356	0.15061	389	0.042327	0.16626
9	21440994	C	G	IFNA1	missense	380	0.037593	0.15116	378	0.040257	0.1623
6	41898448	A	G	BYSL	missense	381	0.038004	0.15242	376	0.039811	0.16136
6	32548026	G	C	HLA-DRB1	missense	382	0.038435	0.15374	380	0.040991	0.1624
4	123165158	C	T	KIAA1109	missense	383	0.03871	0.15443	376	0.039811	0.16136
7	24905795	C	T	OSBPL3	missense	384	0.039368	0.15665	380	0.041002	0.1624
7	56088811	T	C	PSPH	missense	385	0.039736	0.1577	380	0.040495	0.1624
17	58285542	G	A	USP32	missense	386	0.039927	0.15791	380	0.0409	0.1624
7	137612916	G	C	CREB3L2	missense	386	0.040017	0.15791	380	0.04115	0.1624
8	52733231	G	A	PCMTD1	nonsense	386	0.040159	0.15791	378	0.040159	0.1623
9	130270790	C	T	FAM129B	missense	386	0.040201	0.15791	380	0.040975	0.1624
16	70563087	C	G	SF3B3	missense	390	0.040412	0.15833	380	0.041237	0.1624
1	2523042	C	G	MMEL1	missense	391	0.041048	0.16041	380	0.041048	0.1624
2	61610456	G	T	USP34	missense	392	0.041691	0.16242	390	0.043549	0.17062
11	64532910	T	C	SF1	missense	392	0.041774	0.16242	392	0.044548	0.17365
2	32658756	C	G	BIRC6	missense	394	0.042083	0.16321	391	0.044415	0.17357
19	10254631	C	T	DNMT1	missense	395	0.043494	0.16795	393	0.045407	0.17612
9	130886023	T	A	PTGES2	missense	395	0.043526	0.16795	402	0.048698	0.18471
19	501725	G	A	MADCAM1	missense	397	0.04419	0.17008	399	0.046892	0.1793
5	145603023	C	T	RBM27	missense	398	0.0444	0.17046	393	0.045413	0.17612
3	195452991	C	T	MUC20	missense	399	0.044772	0.17129	398	0.046641	0.17907
13	61985584	G	T	PCDH20	missense	399	0.044841	0.17129	395	0.045825	0.17701
19	55144711	G	C	LILRB1	missense	401	0.045726	0.17407	397	0.046387	0.17854
1	152749022	T	A	LCE1F	missense	401	0.045797	0.17407	404	0.049609	0.18591
19	55147987	G	C	LILRB1	missense	403	0.046227	0.17527	399	0.046936	0.1793
11	6414580	T	G	SMPD1	missense	404	0.046663	0.17649	404	0.049628	0.18591
5	133895651	A	G	PHF15	missense	405	0.046803	0.17658	401	0.048152	0.18348
16	87925473	T	G	CA5A	missense	406	0.04696	0.17674	409	0.050434	0.18796
5	137496675	G	T	BRD8	missense	407	0.047825	0.17955	413	0.051346	0.18905
5	71752302	T	C	ZNF366	missense	408	0.048199	0.18051	404	0.049566	0.18591
3	195453243	C	T	MUC20	missense	409	0.048375	0.18073	409	0.050383	0.18796
12	6947196	C	T	LEPREL2	missense	410	0.048612	0.18106	411	0.050597	0.18811
3	44449160	G	A	C3orf23	missense	410	0.048717	0.18106	402	0.048717	0.18471
15	28419619	C	T	HERC2	missense	410	0.048843	0.18106	413	0.051174	0.18905
19	55144710	A	T	LILRB1	missense	410	0.048938	0.18106	404	0.049641	0.18591
19	17318044	A	G	MYO9B	missense	414	0.049279	0.18161	418	0.052527	0.19201
17	77808570	A	G	CBX4	missense	414	0.049324	0.18161	412	0.050928	0.18888
3	113063479	A	C	WDR52	missense	416	0.0495	0.18182	404	0.0495	0.18591
7	44105053	A	C	PGAM2	missense	417	0.050055	0.18323	416	0.05226	0.19149
15	41193039	C	T	VPS18	missense	417	0.050125	0.18323	420	0.05403	0.1961
15	64017644	C	A	HERC1	missense	419	0.050808	0.18528	420	0.054002	0.1961
11	10014632	C	T	SBF2	missense	420	0.051202	0.18575	429	0.056269	0.20042
6	42796946	C	G	KIAA0240	missense	420	0.051298	0.18575	413	0.051298	0.18905
11	64083221	G	C	ESRRA	missense	420	0.051299	0.18575	423	0.054862	0.19818
1	153004973	C	T	SPRR1B	missense	423	0.051653	0.18659	427	0.055839	0.19939
1	152279058	C	A	FLG	missense	424	0.052065	0.18734	424	0.055273	0.19883
19	33490564	G	T	DKFZp761L1918	missense	424	0.052107	0.18734	424	0.055433	0.19883
2	39050305	G	A	DHX57	nonsense	426	0.053011	0.19014	419	0.053011	0.19332
22	37260160	A	C	NCF4	missense	427	0.053164	0.19025	424	0.055415	0.19883
16	75663333	G	C	KARS	missense	428	0.053481	0.19071	422	0.054469	0.19722
19	10132408	C	T	RDH8	missense	428	0.053543	0.19071	431	0.057047	0.2016
1	240370952	C	T	FMN2	missense	430	0.053886	0.19148	437	0.059251	0.20718
4	48559517	G	T	FRYL	missense	431	0.0541	0.1918	427	0.055849	0.19939
8	101719138	C	T	PABPC1	missense	432	0.054268	0.19195	431	0.057104	0.2016
15	64017613	A	G	HERC1	missense	433	0.056042	0.19716	438	0.059533	0.20769
18	5398076	G	A	EPB41L3	nonsense	433	0.056159	0.19716	431	0.057128	0.2016
12	62954874	C	A	MON2	missense	433	0.056251	0.19716	450	0.062303	0.21075
19	501762	A	C	MADCAM1	missense	433	0.056463	0.19716	439	0.059844	0.20791
16	28998139	A	C	LAT	missense	433	0.056482	0.19716	441	0.060142	0.20791
4	149357114	G	C	NR3C2	missense	433	0.056516	0.19716	435	0.059002	0.20678
17	55962775	T	C	CUEDC1	missense	439	0.056696	0.19734	430	0.056696	0.20147
6	136589448	C	A	BCLAF1	missense	440	0.05743	0.19944	435	0.058968	0.20678
17	7708621	C	T	DNAH2	missense	441	0.057657	0.19977	445	0.060928	0.20874
7	101091005	C	T	EMID2	missense	442	0.058276	0.20146	434	0.058276	0.20517
14	64884707	A	C	MTHFD1	missense	443	0.058685	0.20226	439	0.059869	0.20791
22	17688129	A	C	CECR1	missense	443	0.058779	0.20226	447	0.061435	0.20947
12	15262082	G	T	RERG	missense	443	0.058903	0.20226	444	0.060528	0.2083
10	29779847	A	C	SVIL	missense	446	0.059611	0.2039	450	0.062648	0.21075
10	115338511	A	T	HABP2	missense	446	0.059799	0.2039	445	0.060923	0.20874
7	44874113	T	C	H2AFV	missense	446	0.059897	0.2039	447	0.061553	0.20947
11	22276997	C	T	ANO5	nonsense	446	0.06005	0.2039	441	0.06005	0.20791
11	35227734	T	C	CD44	missense	446	0.060197	0.2039	460	0.065225	0.21666
22	32480957	A	G	SLC5A1	missense	446	0.060214	0.2039	461	0.066203	0.21933
7	158554201	G	A	ESYT2	missense	446	0.060354	0.2039	443	0.060354	0.20817
5	149390017	C	T	HMGXB3	missense	446	0.060467	0.2039	447	0.061395	0.20947
1	85488002	C	T	MCOLN3	missense	446	0.060598	0.2039	459	0.064568	0.21495
12	6884651	A	C	LAG3	missense	446	0.060834	0.2039	457	0.063254	0.21103
16	2160973	A	G	PKD1	missense	446	0.060851	0.2039	496	0.078176	0.23857
7	71130451	T	C	WBSCR17	missense	457	0.061074	0.2042	450	0.062442	0.21075
11	5364522	G	T	OR51B5	missense	458	0.061382	0.20479	468	0.068635	0.22409
19	1440214	G	A	RPS15	missense	459	0.061591	0.20503	457	0.063211	0.21103
8	144940658	C	T	EPPK1	missense	460	0.062315	0.2066	450	0.062315	0.21075
10	70496773	C	A	CCAR1	missense	460	0.062331	0.2066	461	0.066315	0.21933
11	4616131	T	C	OR52I1	missense	462	0.062534	0.20667	450	0.062534	0.21075
14	102514235	A	C	DYNC1H1	missense	462	0.062717	0.20667	463	0.06762	0.22205
1	205797834	A	G	PM20D1	missense	462	0.062803	0.20667	450	0.062803	0.21075
4	85719152	T	A	WDFY3	nonsense	462	0.062895	0.20667	450	0.062895	0.21075
16	15178499	G	A	RRN3	missense	466	0.064126	0.21027	467	0.067915	0.22222
5	140052430	G	T	DND1	missense	467	0.065167	0.21304	463	0.067716	0.22205
4	143235911	C	T	INPP4B	missense	467	0.06525	0.21304	463	0.067689	0.22205
11	2185539	T	G	TH	missense	469	0.065948	0.21486	470	0.069397	0.22561
10	75434760	T	A	AGAP5	missense	470	0.066138	0.21502	463	0.06772	0.22205
19	51274851	A	C	GPR32	missense	471	0.066591	0.21603	473	0.071338	0.22948
8	17817586	G	A	PCM1	missense	472	0.066837	0.21637	503	0.078733	0.2387
2	85570849	C	T	RETSAT	missense	473	0.067413	0.21719	473	0.071311	0.22948
19	501701	G	A	MADCAM1	missense	473	0.067481	0.21719	473	0.071166	0.22948
4	70066376	C	G	UGT2B11	missense	473	0.067515	0.21719	476	0.072049	0.23021
9	33385852	C	T	AQP7	missense	476	0.067829	0.21774	496	0.077698	0.23857
17	78321400	C	T	RNF213	missense	477	0.068023	0.2179	471	0.069853	0.22662
8	52233408	C	T	PXDNL	missense	478	0.068618	0.21935	472	0.070342	0.22772
13	24895805	G	A	C1QTNF9	missense	479	0.06879	0.21944	469	0.06879	0.22412
6	116950734	G	A	RSPH4A	missense	480	0.069235	0.2204	480	0.072802	0.23173
19	57175578	C	T	ZNF835	missense	481	0.069605	0.22076	476	0.072167	0.23021
6	29913037	G	A	HLA-A	missense	481	0.069637	0.22076	480	0.073135	0.23173
7	44874131	A	G	H2AFV	missense	483	0.07017	0.22199	476	0.072082	0.23021
19	49898375	T	G	CCDC155	missense	484	0.070421	0.222	476	0.07202	0.23021
X	55028697	C	G	APEX2	missense	484	0.07058	0.222	480	0.07311	0.23173
1	152276459	C	T	FLG	missense	484	0.070611	0.222	487	0.07484	0.23463
5	140573709	G	C	PCDHB10	missense	487	0.071264	0.2236	505	0.078953	0.23889
3	99509830	G	A	COL8A1	missense	488	0.071968	0.22533	486	0.074427	0.234
11	9770711	A	T	SWAP70	missense	488	0.072173	0.22533	490	0.075607	0.23577
6	29910663	G	A	HLA-A	missense	488	0.072259	0.22533	491	0.075874	0.23612
19	55144720	A	C	LILRB1	missense	491	0.072501	0.22536	484	0.073503	0.23205
11	28080493	G	A	KIF18A	missense	491	0.072669	0.22536	503	0.078695	0.2387
3	195453257	G	A	MUC20	missense	491	0.072857	0.22536	489	0.075432	0.23571
22	43471583	T	C	TTLL1	missense	491	0.07286	0.22536	492	0.076566	0.23652
7	75028272	T	A	TRIM73	missense	495	0.07325	0.22609	480	0.07325	0.23173
5	140755446	G	T	PCDHGA6	missense	495	0.07339	0.22609	487	0.074934	0.23463
5	132197445	T	C	GDF9	missense	497	0.073757	0.22615	508	0.080409	0.24091
19	6926380	G	A	EMR1	missense	497	0.073825	0.22615	496	0.077859	0.23857
13	24895631	T	A	C1QTNF9	missense	497	0.073978	0.22615	485	0.073978	0.23307
6	83892687	C	A	PGM3	missense	497	0.074001	0.22615	492	0.076598	0.23652
17	21319369	G	A	KCNJ12	missense	501	0.075726	0.23096	525	0.085282	0.248
4	1388627	T	C	CRIPAK	missense	502	0.076145	0.23145	496	0.078377	0.23857
14	20295779	C	G	OR4N2	missense	502	0.076191	0.23145	492	0.076191	0.23652
10	46999922	G	T	GPRIN2	missense	504	0.076621	0.23181	492	0.076621	0.23652
14	69589039	G	T	DCAF5	missense	504	0.076714	0.23181	496	0.078331	0.23857
3	195453014	G	A	MUC20	missense	504	0.076765	0.23181	507	0.079819	0.24056
8	102213962	C	G	ZNF706	missense	507	0.077674	0.23409	496	0.077674	0.23857
3	13367336	C	A	NUP210	missense	508	0.077935	0.23442	515	0.083107	0.2461
7	73771749	C	A	CLIP2	missense	509	0.078379	0.23496	496	0.078379	0.23857
1	152659495	G	T	LCE2B	missense	509	0.078509	0.23496	519	0.084441	0.24693
4	5733216	A	C	EVC	missense	509	0.078575	0.23496	511	0.082481	0.246
16	57758732	C	A	CCDC135	missense	512	0.079125	0.23525	527	0.086166	0.24983
19	501802	G	C	MADCAM1	missense	512	0.079331	0.23525	517	0.083588	0.24663
22	19213150	C	A	CLTCL1	missense	512	0.0794	0.23525	524	0.084688	0.24695
1	248637046	G	A	OR2T3	missense	512	0.079488	0.23525	506	0.079488	0.24003
15	45365724	C	T	SORD	missense	512	0.07957	0.23525	511	0.08259	0.246
2	162865076	G	T	DPP4	nonsense	512	0.079596	0.23525	511	0.082347	0.246
8	144940653	C	T	EPPK1	missense	518	0.080131	0.23589	508	0.080131	0.24091
9	95277357	G	A	ECM2	nonsense	518	0.080162	0.23589	514	0.082754	0.24601
12	6859040	C	T	MLF2	missense	518	0.080277	0.23589	508	0.080277	0.24091
19	22941191	T	A	ZNF99	missense	521	0.081441	0.23885	519	0.084395	0.24693
4	1388984	C	T	CRIPAK	missense	522	0.081733	0.23925	519	0.084113	0.24693
1	173772580	A	C	CENPL	missense	523	0.081897	0.23927	519	0.08401	0.24693
2	234622464	T	C	UGT1A5	missense	524	0.082335	0.24009	517	0.083608	0.24663
7	151970931	G	A	MLL3	missense	525	0.082955	0.24144	515	0.082955	0.2461
7	20682955	T	G	ABCB5	missense	526	0.08409	0.24354	555	0.099211	0.27314
15	86118538	T	C	AKAP13	missense	526	0.084173	0.24354	541	0.092232	0.2605
3	195452987	G	A	MUC20	missense	526	0.084203	0.24354	529	0.08752	0.25255
4	76580350	A	G	G3BP2	missense	526	0.084352	0.24354	536	0.089864	0.25618
11	33087551	A	C	TCP11L1	missense	526	0.08452	0.24354	519	0.08452	0.24693
5	140222143	C	A	PCDHA8	missense	526	0.084634	0.24354	534	0.089457	0.25595
9	129641830	A	G	ZBTB34	missense	532	0.085073	0.24435	529	0.0876	0.25255
8	141542671	T	C	EIF2C2	missense	533	0.085373	0.24475	525	0.085373	0.248
3	160135571	G	A	SMC4	missense	534	0.085871	0.24571	531	0.088608	0.25498
11	63585765	C	T	C11orf84	missense	535	0.086754	0.24778	528	0.086754	0.25106
7	94293229	G	A	PEG10	missense	536	0.087232	0.24834	549	0.097087	0.26875
12	53553919	G	A	CSAD	missense	536	0.087426	0.24834	533	0.089156	0.25559
4	190876242	G	A	FRG1	missense	536	0.087461	0.24834	534	0.089616	0.25595
9	94171748	G	T	NFIL3	nonsense	536	0.087603	0.24834	532	0.088924	0.25541
14	92482067	C	G	TRIP11	missense	540	0.088242	0.24969	546	0.09459	0.26471
12	124377792	C	T	DNAH10	missense	541	0.088452	0.24982	537	0.090056	0.25625
6	41774685	C	G	USP49	missense	542	0.088699	0.25006	538	0.090536	0.2565
22	38209563	C	T	GCAT	missense	543	0.089024	0.25038	538	0.090648	0.2565
19	43382356	C	T	PSG1	missense	543	0.089142	0.25038	542	0.092406	0.26051
16	1510886	G	T	CLCN7	missense	545	0.08968	0.25143	545	0.093702	0.26271
8	124787443	C	T	FAM91A1	nonsense	546	0.090539	0.25325	538	0.090539	0.2565
8	101730064	G	A	PABPC1	missense	546	0.090659	0.25325	547	0.095158	0.26582
4	24534561	G	A	DHX15	nonsense	548	0.091225	0.25421	543	0.093259	0.26195
1	169096506	C	T	ATP1B1	nonsense	548	0.091337	0.25421	559	0.10189	0.27752
16	55862824	C	T	CES1	missense	550	0.093149	0.25846	543	0.093149	0.26195
22	37328933	C	T	CSF2RB	missense	550	0.093203	0.25846	554	0.097796	0.26973
1	227843134	C	A	ZNF678	missense	552	0.094056	0.26036	549	0.097028	0.26875
6	2836201	G	T	SERPINB1	nonsense	553	0.094962	0.26208	549	0.097001	0.26875
2	27445812	T	C	CAD	missense	553	0.095022	0.26208	553	0.09736	0.26902
4	2814174	G	A	SH3BP2	missense	555	0.095233	0.26219	557	0.10108	0.27698
14	100758871	C	T	SLC25A29	missense	556	0.095605	0.26274	548	0.095605	0.26658
8	101718932	C	G	PABPC1	missense	557	0.0964	0.26445	557	0.10115	0.27698
X	69572490	C	T	KIF4A	missense	558	0.096924	0.26519	566	0.10607	0.28636
17	39274317	C	T	KRTAP4-11	missense	558	0.097018	0.26519	549	0.097018	0.26875
6	32609147	A	T	HLA-DQA1	missense	560	0.097781	0.2668	563	0.10374	0.28156
16	30735924	A	T	SRCAP	missense	561	0.099173	0.26971	559	0.10171	0.27752
7	142458451	A	T	PRSS1	missense	561	0.099198	0.26971	562	0.10288	0.27972
1	34329929	C	T	HMGB4	missense	563	0.099922	0.27119	556	0.099922	0.27461
14	64493421	C	T	SYNE2	missense	564	0.10116	0.27405	571	0.10815	0.28891
19	38377404	C	T	WDR87	missense	565	0.10178	0.27526	559	0.10178	0.27752
6	83888415	G	A	PGM3	missense	566	0.10231	0.2762	564	0.10576	0.28632
6	117113762	T	G	GPRC6A	missense	567	0.10276	0.27691	570	0.10743	0.28799
12	4735970	A	G	AKAP3	missense	568	0.10385	0.27937	576	0.11134	0.29537
1	145075775	G	A	PDE4DIP	missense	569	0.10448	0.28056	567	0.10692	0.28752
6	29910660	A	G	HLA-A	missense	570	0.10484	0.28104	575	0.11018	0.2928
19	14070706	A	G	DCAF15	missense	571	0.10548	0.28227	571	0.10813	0.28891
9	88692380	A	G	GOLM1	missense	572	0.10587	0.28281	564	0.10587	0.28632
19	35850022	A	G	FFAR3	missense	573	0.1065	0.28399	578	0.11321	0.29927
1	89449298	C	G	RBMXL1	missense	574	0.10673	0.28412	567	0.10673	0.28752
1	1431165	C	T	ATAD3B	missense	575	0.10707	0.28452	567	0.10707	0.28752
2	241517061	G	A	RNPEPL1	missense	576	0.10735	0.28476	573	0.1092	0.2912
8	101718965	G	A	PABPC1	missense	577	0.10877	0.28805	577	0.11294	0.29908
6	117113763	A	G	GPRC6A	missense	578	0.10897	0.28807	579	0.11389	0.30056
4	6843914	C	T	KIAA0232	nonsense	579	0.10977	0.28969	574	0.10977	0.29221
11	62302550	C	A	AHNAK	missense	580	0.112	0.29507	587	0.1205	0.31322
3	37369172	T	C	GOLGA4	missense	581	0.11264	0.29624	590	0.12411	0.32143
9	109690578	A	C	ZNF462	missense	582	0.11384	0.29887	582	0.11746	0.30806
14	62547879	C	T	SYT16	missense	583	0.11435	0.29923	580	0.11435	0.30125
3	25777564	G	T	NGLY1	missense	583	0.11436	0.29923	581	0.11657	0.30657
3	49751405	A	G	RNF123	missense	585	0.11593	0.30281	584	0.11826	0.30889
5	173036394	C	T	BOD1	missense	586	0.11642	0.30358	587	0.12053	0.31322
6	41711107	G	C	PGC	missense	587	0.11677	0.30396	586	0.11976	0.31228
6	147122373	T	G	C6orf103	missense	588	0.11754	0.30544	582	0.11754	0.30806
12	6752713	C	T	ACRBP	missense	589	0.11822	0.30669	584	0.11822	0.30889
6	29910340	A	G	HLA-A	missense	590	0.11878	0.30762	591	0.12436	0.32152
19	49519883	A	G	LHB	missense	591	0.11925	0.30832	593	0.12889	0.33179
5	140475881	G	A	PCDHB2	missense	592	0.12019	0.31021	600	0.1307	0.3323
1	179604943	A	G	TDRD5	missense	593	0.1204	0.31024	592	0.12569	0.32441
10	127585221	C	T	FANK1	nonsense	594	0.12148	0.31248	589	0.12148	0.31514
17	21318760	G	T	KCNJ12	missense	595	0.12214	0.31368	608	0.13669	0.34295
15	30919043	T	G	ARHGAP11B	missense	596	0.12303	0.31542	593	0.1292	0.33179
8	101721839	C	A	PABPC1	missense	597	0.12361	0.31637	596	0.1295	0.33202
6	29910693	A	G	HLA-A	missense	598	0.12468	0.31846	600	0.13049	0.3323
11	5373129	C	T	OR51B6	missense	598	0.12504	0.31846	610	0.13723	0.34313
8	101719201	A	G	PABPC1	missense	598	0.12505	0.31846	597	0.13007	0.3321
13	25021323	A	G	PARP4	missense	601	0.1255	0.31871	603	0.13329	0.3372
1	12854090	T	A	PRAMEF1	nonsense	601	0.12556	0.31871	597	0.13	0.3321
3	57438710	C	A	DNAH12	missense	603	0.12651	0.32057	593	0.12918	0.33179
10	79616501	C	A	DLG5	missense	604	0.12717	0.3217	603	0.13309	0.3372
11	124489275	C	A	PANX3	missense	605	0.12836	0.32406	605	0.13447	0.33905
1	145015877	G	T	PDE4DIP	missense	605	0.12852	0.32406	602	0.13145	0.33365
5	140221098	C	G	PCDHA8	missense	607	0.1295	0.326	608	0.13651	0.34295
7	76069902	G	C	ZP3	missense	608	0.12985	0.32632	621	0.1413	0.34769
22	24579157	G	T	SUSD2	missense	609	0.13019	0.32665	597	0.13019	0.3321
11	71260017	A	G	KRTAP5-9	missense	610	0.13175	0.32928	615	0.13983	0.34689
8	27362614	C	T	EPHX2	missense	610	0.1318	0.32928	622	0.14173	0.34785
18	47101933	G	A	LIPG	missense	610	0.13188	0.32928	615	0.14009	0.34689
6	29910602	G	T	HLA-A	missense	613	0.13279	0.331	614	0.13892	0.34572
15	91525078	A	G	PRC1	missense	614	0.13427	0.3334	610	0.13743	0.34313
14	20528505	T	A	OR4L1	missense	614	0.13443	0.3334	605	0.13443	0.33905
12	31613279	G	C	DENND5B	missense	614	0.13475	0.3334	607	0.13475	0.3392
19	1434835	G	C	DAZAP1	missense	614	0.13484	0.3334	624	0.14307	0.3481
19	51631235	G	A	SIGLEC9	missense	614	0.13484	0.3334	624	0.1428	0.3481
8	101718968	C	T	PABPC1	missense	619	0.13534	0.33399	615	0.14035	0.34689
19	54697162	C	T	TSEN34	missense	619	0.13552	0.33399	613	0.13865	0.3456
6	167592601	G	A	TCP10L2	missense	621	0.13708	0.3373	610	0.13708	0.34313
4	1388379	G	A	CRIPAK	missense	622	0.13805	0.33913	622	0.14182	0.34785
19	53856761	T	C	ZNF845	missense	623	0.13863	0.34002	624	0.14281	0.3481
2	202245720	A	G	TRAK2	missense	624	0.13981	0.34141	641	0.14803	0.35287
6	167591956	C	T	TCP10L2	nonsense	624	0.13994	0.34141	615	0.13994	0.34689
17	5086039	G	A	ZNF594	nonsense	624	0.14026	0.34141	630	0.14449	0.35015
9	138518015	C	G	GLT6D1	missense	624	0.1406	0.34141	615	0.1406	0.34689
1	158912155	G	A	PYHIN1	missense	624	0.14068	0.34141	624	0.14274	0.3481
14	19553556	G	A	POTEG	missense	624	0.14075	0.34141	615	0.14075	0.34689
3	195506582	C	T	MUC4	missense	624	0.14077	0.34141	630	0.14513	0.35015
4	1388819	T	C	CRIPAK	missense	631	0.14106	0.34159	630	0.14491	0.35015
2	112608423	C	T	ANAPC1	missense	632	0.1415	0.34212	635	0.14663	0.35202
17	4435886	T	C	SPNS2	missense	633	0.14221	0.34216	650	0.15303	0.35973
6	31940406	C	G	STK19	missense	633	0.14222	0.34216	630	0.14527	0.35015
5	142281566	G	A	ARHGAP26	missense	633	0.14233	0.34216	647	0.15187	0.35868
3	195506590	G	A	MUC4	missense	633	0.14279	0.34216	635	0.14721	0.35202
4	166159933	A	G	KLHL2	missense	633	0.14281	0.34216	648	0.15218	0.35885
11	109294676	G	A	C11orf87	missense	633	0.14304	0.34216	624	0.14304	0.3481
12	20786685	G	T	PDE3A	missense	633	0.14309	0.34216	646	0.15093	0.35701
11	9111272	C	A	SCUBE2	nonsense	640	0.14368	0.34234	629	0.14368	0.34903
11	1093022	C	T	MUC2	missense	640	0.14381	0.34234	635	0.14705	0.35202
1	55598258	G	A	USP24	missense	640	0.14394	0.34234	635	0.14682	0.35202
19	12863429	G	A	BEST2	missense	640	0.14406	0.34234	670	0.16064	0.36531
12	4735969	G	A	AKAP3	missense	644	0.14515	0.34414	656	0.15516	0.36062
17	41122338	T	C	AARSD1	missense	644	0.14528	0.34414	630	0.14528	0.35015
17	7751864	C	T	KDM6B	missense	644	0.14549	0.34414	640	0.14776	0.35278
19	54744772	T	G	LILRA6	missense	647	0.14673	0.34654	635	0.14673	0.35202
11	6569896	G	A	DNHD1	missense	648	0.14771	0.34782	645	0.15042	0.35634
9	33385863	G	T	AQP7	missense	648	0.14838	0.34782	686	0.16779	0.37374
17	61498409	A	G	TANC2	missense	648	0.14875	0.34782	659	0.15615	0.36097
17	62082473	C	T	ICAM2	missense	648	0.14875	0.34782	649	0.15249	0.35903
2	234581002	C	G	UGT1A9	missense	648	0.14877	0.34782	651	0.15385	0.36018
19	49519905	A	G	LHB	missense	648	0.14904	0.34782	670	0.16066	0.36531
5	33576539	G	T	ADAMTS12	missense	648	0.14909	0.34782	642	0.14909	0.35464
15	57816830	C	A	CGNL1	missense	648	0.14924	0.34782	642	0.14924	0.35464
3	195509560	G	T	MUC4	missense	648	0.14945	0.34782	651	0.15405	0.36018
5	114620572	G	C	CCDC112	missense	648	0.14956	0.34782	644	0.14956	0.35485
5	145613205	G	A	RBM27	missense	658	0.15067	0.34988	651	0.15369	0.36018
19	51920196	G	T	SIGLEC10	missense	659	0.15177	0.3519	656	0.15497	0.36062
16	640403	G	A	RAB40C	missense	660	0.15207	0.35206	675	0.16191	0.36652
6	138642275	C	T	KIAA1244	missense	661	0.15267	0.35239	678	0.1645	0.36857
4	1388726	T	C	CRIPAK	missense	661	0.15312	0.35239	662	0.15725	0.36158
14	24705309	A	G	GMPR2	missense	661	0.15313	0.35239	659	0.15614	0.36097
9	130635003	G	A	AK1	missense	661	0.15313	0.35239	662	0.15736	0.36158
3	195511918	G	T	MUC4	missense	665	0.15342	0.35252	666	0.15812	0.36277
11	1092884	C	T	MUC2	missense	666	0.15382	0.35292	662	0.15704	0.36158
6	18207642	C	T	KDM1B	missense	667	0.15422	0.35317	651	0.15422	0.36018
3	185209431	A	G	TMEM41A	missense	667	0.1544	0.35317	651	0.1544	0.36018
6	32497928	G	C	HLA-DRB5	missense	669	0.15529	0.35469	656	0.15529	0.36062
1	144859889	G	T	PDE4DIP	missense	670	0.15572	0.35485	668	0.15917	0.3638
14	96851995	G	A	C14orf129	missense	670	0.15603	0.35485	659	0.15603	0.36097
12	48528577	G	A	PFKM	missense	670	0.15625	0.35485	678	0.16449	0.36857
17	35872627	C	T	DUSP14	missense	670	0.15629	0.35485	668	0.15928	0.3638
6	31380002	G	T	MICA	missense	674	0.15684	0.35521	662	0.15684	0.36158
3	49851063	G	A	UBA7	missense	674	0.15692	0.35521	673	0.1613	0.36597
7	57193784	A	G	ZNF479	missense	676	0.15756	0.35614	676	0.16222	0.36667
7	151945204	G	A	MLL3	missense	677	0.15855	0.35773	667	0.15855	0.36321
12	104698489	A	G	EID3	missense	677	0.15873	0.35773	678	0.16396	0.36857
11	59225130	C	G	OR4D6	missense	679	0.16026	0.36035	670	0.16026	0.36531
3	100365528	G	C	GPR128	missense	679	0.16037	0.36035	685	0.16755	0.37374
11	6662745	C	G	DCHS1	missense	681	0.16073	0.36063	678	0.16419	0.36857
1	19447752	G	T	UBR4	missense	682	0.16143	0.36137	673	0.16143	0.36597
4	1388738	G	A	CRIPAK	missense	682	0.16153	0.36137	683	0.16585	0.37103
16	75563264	G	T	CHST5	missense	684	0.16211	0.36213	678	0.16448	0.36857
X	53223460	T	A	KDM5C	missense	685	0.16276	0.36306	677	0.16276	0.36735
19	7734285	G	A	RETN	missense	686	0.16316	0.36342	687	0.1683	0.37423
3	195505822	G	A	MUC4	missense	687	0.16354	0.36375	687	0.1685	0.37423
9	33385287	T	C	AQP7	missense	688	0.16468	0.36574	713	0.18502	0.39652
17	39595484	G	A	KRT38	nonsense	689	0.16659	0.3688	684	0.16659	0.37215
1	17264920	C	T	CROCC	missense	689	0.16669	0.3688	700	0.17671	0.38543
6	29910688	A	G	HLA-A	missense	689	0.16691	0.3688	697	0.17432	0.38216
4	1388324	A	C	CRIPAK	missense	689	0.16702	0.3688	693	0.17226	0.37926
19	16536079	C	T	EPS15L1	missense	693	0.16754	0.36891	703	0.1777	0.38625
14	70924613	C	T	ADAM21	nonsense	693	0.16756	0.36891	689	0.17077	0.37871
2	62066566	G	T	FAM161A	missense	695	0.1681	0.36957	712	0.18403	0.39494
16	70590118	A	C	SF3B3	missense	696	0.16848	0.36988	690	0.17139	0.37885
8	101730010	T	C	PABPC1	missense	697	0.16883	0.37011	698	0.17547	0.38413
3	195966544	C	G	PCYT1A	missense	698	0.16948	0.37101	695	0.17316	0.38015
4	39900030	G	T	PDS5A	nonsense	699	0.17001	0.37164	699	0.17616	0.38509
17	61958042	A	T	GH2	missense	700	0.17134	0.37278	704	0.17881	0.3881
8	25290087	G	T	KCTD9	missense	700	0.17137	0.37278	690	0.17137	0.37885
16	55862791	T	C	CES1	missense	700	0.17158	0.37278	690	0.17158	0.37885
2	232319935	G	T	NCL	missense	700	0.17201	0.37278	705	0.18098	0.39175
5	140573754	A	C	PCDHB10	missense	700	0.17216	0.37278	724	0.18876	0.39837
17	641096	G	T	FAM57A	missense	700	0.17218	0.37278	693	0.17218	0.37926
7	30101537	A	G	PLEKHA8	missense	700	0.17224	0.37278	714	0.18721	0.39704
7	142750119	T	G	OR6V1	missense	707	0.1731	0.37411	695	0.1731	0.38015
9	95027326	C	A	IARS	nonsense	708	0.17368	0.37483	700	0.17682	0.38543
7	100678622	G	A	MUC17	missense	709	0.17434	0.37574	714	0.18778	0.39704
4	47939223	T	A	CNGA1	missense	710	0.17522	0.37709	777	0.22063	0.43289
6	29910752	G	C	HLA-A	missense	711	0.1756	0.37737	708	0.18332	0.39438
4	1388769	G	A	CRIPAK	missense	712	0.17636	0.37848	705	0.18101	0.39175
5	140481833	A	G	PCDHB3	missense	713	0.17665	0.37853	728	0.19123	0.40138
22	29837569	C	T	RFPL1	missense	713	0.1772	0.37853	702	0.1772	0.38569
7	23353246	A	C	IGF2BP3	missense	713	0.17725	0.37853	708	0.18315	0.39438
22	38483189	A	G	BAIAP2L2	missense	713	0.17737	0.37853	714	0.18593	0.39704
1	229637765	G	A	NUP133	missense	717	0.17766	0.3786	714	0.18759	0.39704
3	195505855	G	T	MUC4	missense	718	0.17818	0.3792	708	0.18351	0.39438
4	155249343	A	C	DCHS2	missense	719	0.17885	0.37976	707	0.1822	0.39378
22	38483198	G	A	BAIAP2L2	missense	719	0.17903	0.37976	714	0.18765	0.39704
X	153207025	T	C	RENBP	missense	719	0.17919	0.37976	714	0.18786	0.39704
15	43501577	T	G	EPB42	missense	722	0.18097	0.38274	731	0.19416	0.40537
3	195509428	G	A	MUC4	missense	722	0.18131	0.38274	714	0.18671	0.39704
4	1388757	T	C	CRIPAK	missense	722	0.18178	0.38274	714	0.18654	0.39704
11	1093004	C	A	MUC2	missense	722	0.1818	0.38274	714	0.18573	0.39704
17	45219311	T	C	CDC27	missense	722	0.18185	0.38274	714	0.18675	0.39704
21	46057418	G	C	KRTAP10-10	missense	727	0.18341	0.3855	708	0.18341	0.39438
20	1210539	C	T	RAD21L1	nonsense	728	0.18485	0.38797	726	0.19031	0.40053
6	16327897	C	A	ATXN1	missense	729	0.18626	0.39022	750	0.20814	0.42332
19	12501855	A	G	ZNF799	missense	729	0.18642	0.39022	729	0.19179	0.402
6	16327921	C	A	ATXN1	missense	731	0.18695	0.39071	747	0.20549	0.42034
16	820944	T	A	MSLNL	missense	731	0.18718	0.39071	727	0.19091	0.40125
1	40229454	T	C	BMP8B	missense	731	0.18743	0.39071	733	0.19703	0.41072
4	88536029	A	G	DSPP	missense	734	0.18788	0.39111	743	0.20275	0.41655
20	34022555	G	C	GDF5	missense	735	0.18911	0.39281	725	0.18911	0.39857
14	58896138	T	C	KIAA0586	missense	735	0.18921	0.39281	740	0.20149	0.41548
1	17280749	C	T	CROCC	missense	737	0.18953	0.39291	738	0.20068	0.41493
6	32629935	C	G	HLA-DQB1	missense	737	0.18977	0.39291	731	0.1942	0.40537
17	4337410	G	A	SPNS3	missense	739	0.19129	0.39538	746	0.20514	0.42017
3	46751082	G	T	TMIE	missense	739	0.19148	0.39538	753	0.20874	0.42358
19	4511720	C	A	PLIN4	missense	741	0.19286	0.39769	730	0.19286	0.40369
18	44555121	G	A	TCEB3C	missense	742	0.19331	0.39807	735	0.19843	0.41251
7	100678560	C	A	MUC17	missense	743	0.1937	0.39834	750	0.20833	0.42332
19	12501852	C	T	ZNF799	missense	744	0.19416	0.39876	736	0.19971	0.41456
19	44377930	G	T	ZNF404	missense	745	0.19633	0.40235	742	0.20194	0.41585
22	24891418	A	C	UPB1	missense	745	0.19644	0.40235	736	0.19995	0.41456
11	49208267	G	A	FOLH1	missense	747	0.19733	0.40364	738	0.20066	0.41493
21	45971082	G	A	KRTAP10-2	missense	748	0.19759	0.40364	734	0.19759	0.41134
4	1389005	T	C	CRIPAK	missense	749	0.19819	0.40431	745	0.2033	0.41698
1	203152803	C	T	CHI3L1	missense	750	0.19944	0.40632	743	0.20282	0.41655
7	100679318	A	C	MUC17	missense	751	0.20106	0.40863	767	0.21614	0.42946
2	130951949	G	A	TUBA3E	missense	751	0.20122	0.40863	740	0.20122	0.41548
6	31323202	T	C	HLA-B	missense	751	0.20149	0.40863	754	0.2093	0.42414
19	5587268	T	G	SAFB2	missense	751	0.20188	0.40863	749	0.207	0.4223
5	140595106	C	G	PCDHB13	missense	751	0.20191	0.40863	777	0.22081	0.43289
22	38483165	T	A	BAIAP2L2	missense	756	0.20347	0.41079	761	0.21304	0.42667
16	74657884	C	T	RFWD3	missense	756	0.20351	0.41079	750	0.208	0.42332
3	195511438	G	T	MUC4	missense	758	0.20419	0.41116	756	0.21014	0.42473
17	61972681	A	G	CSH1	missense	758	0.20423	0.41116	770	0.21664	0.4299
9	33796692	A	G	PRSS3	missense	760	0.20476	0.41141	761	0.21306	0.42667
6	32632782	G	A	HLA-DQ	missense	760	0.20506	0.41141	755	0.20978	0.42456
3	10088343	A	G	FANCD2	missense	760	0.20521	0.41141	758	0.211	0.42479
4	88535868	A	G	DSPP	missense	760	0.20544	0.41141	777	0.22142	0.43289
1	248737319	G	A	OR2T34	missense	764	0.20634	0.41268	748	0.20634	0.4215
6	32632781	A	T	HLA-DQ	missense	765	0.20687	0.4132	760	0.21162	0.42547
9	33796693	G	T	PRSS3	missense	766	0.20852	0.41594	771	0.21693	0.42992
3	195505831	G	C	MUC4	missense	767	0.20919	0.41675	765	0.21526	0.4294
17	1370862	C	A	MYO1C	missense	768	0.21029	0.41676	777	0.22122	0.43289
11	1092860	C	T	MUC2	missense	768	0.21042	0.41676	764	0.21456	0.42911
8	144940706	C	T	EPPK1	missense	768	0.21042	0.41676	756	0.21042	0.42473
1	53975561	A	C	GLIS1	missense	768	0.2105	0.41676	772	0.21732	0.43013
1	152883308	C	G	IVL	missense	768	0.21056	0.41676	773	0.21834	0.4316
2	241459949	G	A	ANKMY1	missense	773	0.21098	0.41706	758	0.21098	0.42479
2	198273132	T	C	SF3B1	missense	774	0.21215	0.41877	775	0.21944	0.43264
6	31324100	G	T	HLA-B	missense	774	0.21252	0.41877	777	0.22066	0.43289
X	16672582	G	T	S100G	nonsense	774	0.21293	0.41877	761	0.21293	0.42667
9	33386510	C	T	AQP7	missense	774	0.21295	0.41877	797	0.23615	0.44996
5	140188354	C	G	PCDHA4	missense	778	0.21381	0.41992	784	0.22444	0.43742
12	57422622	C	T	MYO1A	missense	779	0.21457	0.42089	804	0.23778	0.45133
9	138376481	C	T	KIAA0649	missense	780	0.21499	0.42116	765	0.21499	0.4294
21	46057417	A	C	KRTAP10-10	missense	781	0.21592	0.42193	767	0.21592	0.42946
16	19567064	C	T	C16orf62	missense	781	0.21593	0.42193	767	0.21593	0.42946
7	143633094	T	C	OR2F2	missense	783	0.21874	0.42686	774	0.21874	0.43182
8	145086736	T	G	SPATC1	missense	784	0.21972	0.42772	775	0.21972	0.43264
17	45249335	T	G	CDC27	missense	784	0.21974	0.42772	786	0.22544	0.43826
11	1093346	C	T	MUC2	missense	786	0.22047	0.42847	785	0.22476	0.4375
X	7811815	G	T	VCX	nonsense	786	0.22096	0.42847	792	0.23098	0.44564
3	195508678	G	T	MUC4	missense	786	0.22096	0.42847	787	0.22632	0.43941
11	71276655	G	A	KRTAP5-10	missense	789	0.22155	0.42905	777	0.22155	0.43289
6	16327918	C	A	ATXN1	missense	790	0.22209	0.42956	816	0.24337	0.4551
4	1388378	T	C	CRIPAK	missense	791	0.22259	0.42998	789	0.2282	0.44195
1	152279063	G	A	FLG	missense	792	0.2231	0.43043	796	0.23438	0.44991
1	196712626	G	C	CFH	missense	793	0.2236	0.43046	790	0.22985	0.444
17	39240790	G	A	KRTAP4-7	missense	793	0.22378	0.43046	783	0.22378	0.4367
1	152188176	G	A	HRNR	missense	793	0.22417	0.43046	794	0.23304	0.44846
1	152882979	C	T	IVL	missense	793	0.22424	0.43046	793	0.23242	0.44785
X	7811813	A	T	VCX	missense	797	0.22527	0.43188	797	0.23544	0.44996
X	6451869	C	T	VCX3A	missense	798	0.22589	0.43254	811	0.24168	0.45319
19	22939456	T	G	ZNF99	missense	799	0.22626	0.4327	795	0.23337	0.44855
11	60978906	A	C	PGA3	missense	800	0.22683	0.43324	788	0.22683	0.43984
2	85570857	G	A	RETSAT	missense	801	0.22815	0.43522	806	0.23903	0.45146
1	196712620	T	C	CFH	missense	802	0.22929	0.43602	797	0.23565	0.44996
3	195507475	G	C	MUC4	missense	802	0.2294	0.43602	797	0.23593	0.44996
21	45999725	G	A	KRTAP10-5	missense	802	0.22969	0.43602	790	0.22969	0.444
2	107049698	A	G	RGPD3	missense	802	0.22971	0.43602	821	0.24533	0.45659
4	1388976	C	T	CRIPAK	missense	806	0.23069	0.43733	797	0.23646	0.44996
11	5373111	G	A	OR51B6	missense	807	0.2312	0.4376	829	0.25118	0.46234
20	18464194	G	C	POLR3F	missense	807	0.2314	0.4376	797	0.23639	0.44996
4	88536471	A	G	DSPP	missense	809	0.23175	0.43772	822	0.24934	0.46195
4	1388759	C	T	CRIPAK	missense	810	0.23218	0.43773	806	0.23879	0.45146
5	140481594	T	C	PCDHB3	missense	810	0.23233	0.43773	827	0.25052	0.46232
4	1388724	C	G	CRIPAK	missense	812	0.23274	0.43796	806	0.23855	0.45146
4	175899123	C	A	ADAM29	missense	813	0.23348	0.43854	811	0.24172	0.45319
1	145075809	G	T	PDE4DIP	nonsense	813	0.23372	0.43854	806	0.23851	0.45146
3	127390416	A	C	PODXL2	missense	813	0.23391	0.43854	829	0.25205	0.46234
17	18653145	C	G	FBXW10	missense	816	0.23487	0.4398	797	0.23487	0.44996
17	76993146	C	T	CANT1	missense	817	0.23552	0.44048	816	0.24336	0.4551
4	144797973	C	T	GYPE	missense	818	0.23751	0.44366	804	0.23751	0.45133
4	1388631	C	G	CRIPAK	missense	819	0.23801	0.44405	816	0.24393	0.4551
6	29910730	T	A	HLA-A	missense	820	0.23877	0.44493	822	0.2486	0.46195
1	38188740	C	T	EPHA10	missense	821	0.23957	0.44588	810	0.23957	0.45193
12	50745996	C	T	FAM186A	missense	822	0.24058	0.4466	811	0.24058	0.45319
19	49536390	C	A	CGB2	missense	822	0.24079	0.4466	841	0.25691	0.46511
22	42910165	C	T	RRP7A	missense	822	0.24084	0.4466	811	0.24084	0.45319
2	136473202	G	A	R3HDM1	missense	825	0.24117	0.44667	811	0.24117	0.45319
11	5373095	T	C	OR51B6	missense	826	0.24184	0.44697	848	0.26249	0.47253
1	152187657	C	T	HRNR	missense	826	0.24191	0.44697	829	0.25132	0.46234
19	55179186	G	A	LILRB4	missense	828	0.2429	0.44824	837	0.25543	0.46465
14	20389721	G	A	OR4K5	missense	829	0.2438	0.44932	816	0.2438	0.4551
6	32629193	C	T	HLA-DQB1	missense	829	0.24417	0.44932	827	0.25025	0.46232
17	16664991	G	A	CCDC144A	missense	829	0.24436	0.44932	820	0.24436	0.45535
4	88537556	A	G	DSPP	missense	832	0.24586	0.45153	850	0.26427	0.47339
4	54324896	G	C	FIP1L1	missense	833	0.24795	0.45434	834	0.25236	0.46236
6	32605266	G	A	HLA-DQA1	missense	833	0.24799	0.45434	845	0.25766	0.46593
14	19553795	G	A	POTEG	missense	833	0.24906	0.45434	822	0.24906	0.46195
X	7811812	C	G	VCX	missense	833	0.24921	0.45434	847	0.26021	0.46943
17	10357915	G	A	MYH4	missense	833	0.24969	0.45434	822	0.24969	0.46195
9	139726740	G	A	C9orf86	missense	833	0.24972	0.45434	822	0.24972	0.46195
19	37676500	A	C	ZNF585B	missense	833	0.24973	0.45434	841	0.25679	0.46511
7	129938587	G	T	CPA4	missense	833	0.24977	0.45434	835	0.25335	0.46361
1	152279065	C	T	FLG	missense	841	0.25145	0.45641	850	0.26381	0.47339
7	131870222	C	A	PLXNA4	missense	841	0.2515	0.45641	829	0.2515	0.46234
8	145583315	G	C	GPR172A	missense	843	0.25182	0.45644	829	0.25182	0.46234
11	320606	G	T	IFITM3	missense	844	0.25328	0.45854	846	0.25957	0.46883
2	210745771	C	T	UNC80	nonsense	845	0.2541	0.45929	836	0.2541	0.46444
9	14846036	C	G	FREM1	missense	845	0.25429	0.45929	855	0.26966	0.48188
22	47068805	G	A	GRAMD4	missense	847	0.25484	0.45957	837	0.25484	0.46465
3	98235669	T	C	CLDND1	missense	847	0.25532	0.45957	837	0.25532	0.46465
17	20769866	G	A	CCDC144NL	missense	847	0.25541	0.45957	837	0.25541	0.46465
11	78437186	A	G	ODZ4	missense	847	0.25608	0.45957	841	0.25608	0.46511
18	44555051	T	C	TCEB3C	missense	847	0.25615	0.45957	848	0.26255	0.47253
18	14542931	C	T	POTEC	missense	847	0.2564	0.45957	841	0.2564	0.46511
16	58001141	C	T	CNGB1	missense	847	0.25655	0.45957	877	0.28141	0.48969
9	21440535	T	C	IFNA1	missense	854	0.25731	0.46038	858	0.2711	0.4828
10	135203136	G	A	PAOX	missense	855	0.25772	0.46059	850	0.26342	0.47339
7	140244560	C	T	DENND2A	missense	856	0.25846	0.46136	863	0.27655	0.48656
X	18926137	C	T	PHKA2	missense	857	0.26052	0.4645	850	0.2641	0.47339
11	130131498	T	G	ZBTB44	missense	858	0.26164	0.46596	857	0.27049	0.48227
20	17928186	G	A	SNX5	missense	859	0.26244	0.46683	886	0.28539	0.49219
1	86900408	G	C	CLCA2	missense	860	0.26434	0.46826	863	0.27783	0.48656
5	147506593	A	G	SPINK5	missense	860	0.26465	0.46826	875	0.27978	0.48858
16	776315	A	C	CCDC78	missense	860	0.26471	0.46826	881	0.28397	0.4911
7	26686146	C	T	C7orf71	missense	860	0.26478	0.46826	854	0.26478	0.47375
7	100682843	C	G	MUC17	missense	860	0.26507	0.46826	881	0.28372	0.4911
7	142638362	A	G	KEL	missense	860	0.26508	0.46826	863	0.27691	0.48656
1	152187606	G	A	HRNR	missense	866	0.26616	0.46963	863	0.27629	0.48656
3	75786895	T	G	ZNF717	missense	867	0.26817	0.47192	863	0.27629	0.48656
14	23744826	T	A	HOMEZ	missense	867	0.2682	0.47192	863	0.27528	0.48656
6	29910716	C	G	HLA-A	missense	867	0.26839	0.47192	874	0.2791	0.48795
16	19883623	A	C	GPRC5B	missense	870	0.26996	0.47346	855	0.26996	0.48188
3	10106532	C	T	FANCD2	missense	870	0.27081	0.47346	863	0.27799	0.48656
16	69922119	C	T	WWP2	missense	870	0.2709	0.47346	877	0.28181	0.48969
16	68405993	A	C	SMPD3	missense	870	0.27096	0.47346	876	0.28024	0.48882
6	32629905	T	C	HLA-DQB1	missense	870	0.27098	0.47346	863	0.27684	0.48656
11	1093105	C	G	MUC2	missense	870	0.27112	0.47346	863	0.27613	0.48656
19	40376675	G	A	FCGBP	missense	876	0.27209	0.4746	859	0.27209	0.48399
11	1606038	A	G	KRTAP5-1	missense	877	0.27246	0.47471	860	0.27246	0.48409
9	107266908	G	A	OR13F1	missense	878	0.27363	0.47584	861	0.27363	0.4856
1	200567527	A	G	KIF14	missense	878	0.27381	0.47584	863	0.27779	0.48656
8	12287957	C	T	FAM86B2	missense	878	0.27404	0.47584	862	0.27404	0.48578
20	44598236	A	C	ZNF335	missense	881	0.27452	0.4759	877	0.28126	0.48969
1	154842250	G	T	KCNN3	missense	881	0.2747	0.4759	899	0.29662	0.50416
3	195506752	C	T	MUC4	missense	883	0.27665	0.47872	881	0.28419	0.4911
4	88537261	A	T	DSPP	missense	883	0.27696	0.47872	895	0.29548	0.50334
2	130949588	C	T	TUBA3E	missense	885	0.27776	0.47905	863	0.27776	0.48656
4	1388790	T	C	CRIPAK	missense	885	0.27777	0.47905	881	0.28444	0.4911
6	170627695	A	G	FAM120B	missense	887	0.27828	0.47938	889	0.28866	0.49614
X	102192328	A	G	RAB40AL	missense	888	0.27942	0.48081	895	0.2954	0.50334
1	152276699	A	G	FLG	missense	889	0.28103	0.48304	894	0.29446	0.50328
9	33001572	A	G	APTX	missense	890	0.28159	0.4831	900	0.29865	0.50537
7	100679254	A	G	MUC17	missense	890	0.28189	0.4831	904	0.3014	0.50553
6	43589395	G	T	GTPBP2	missense	890	0.28202	0.4831	877	0.28202	0.48969
4	190878654	C	G	FRG1	missense	893	0.28246	0.48332	888	0.28818	0.49587
17	41008373	G	A	AOC3	missense	894	0.28297	0.48365	887	0.2862	0.49303
1	248637391	C	T	OR2T3	missense	895	0.28401	0.48488	881	0.28401	0.4911
19	22939484	C	G	ZNF99	missense	896	0.28527	0.48649	893	0.29378	0.50268
11	55761786	A	C	OR5F1	missense	897	0.28653	0.48793	931	0.31278	0.51263
3	122060292	G	A	CSTA	missense	897	0.28676	0.48793	895	0.2954	0.50334
22	18909902	A	T	PRODH	missense	899	0.28712	0.48801	904	0.29959	0.50553
7	100683036	T	C	MUC17	missense	900	0.28895	0.49057	924	0.3088	0.51011
3	195509036	C	G	MUC4	missense	901	0.28997	0.49175	900	0.29777	0.50537
1	109742576	G	A	KIAA1324	missense	902	0.29069	0.49214	904	0.30087	0.50553
19	41381671	A	G	CYP2A7	missense	902	0.29084	0.49214	890	0.29084	0.49932
22	46643023	A	C	C22orf40	missense	904	0.2919	0.49302	891	0.2919	0.50058
7	100229477	C	A	TFR2	missense	904	0.292	0.49302	956	0.32963	0.52466
7	127670327	C	G	LRRC4	missense	906	0.29292	0.49402	892	0.29292	0.50177
X	7811810	G	C	VCX	missense	907	0.29335	0.4942	916	0.30577	0.50959
18	9887416	A	C	TXNDC2	missense	908	0.29388	0.49455	918	0.30809	0.51003
3	132320035	T	C	CCRL1	missense	909	0.29596	0.49721	898	0.29596	0.50359
19	55107308	G	C	LILRA1	missense	909	0.29764	0.49721	918	0.30732	0.51003
3	195506302	G	T	MUC4	missense	909	0.29786	0.49721	916	0.30582	0.50959
3	195508634	C	A	MUC4	missense	909	0.29788	0.49721	914	0.30462	0.50925
1	154842247	T	A	KCNN3	missense	909	0.29821	0.49721	945	0.32145	0.5196
3	195513826	G	A	MUC4	missense	909	0.29831	0.49721	915	0.30505	0.50942
17	20769896	G	T	CCDC144NL	missense	909	0.29837	0.49721	900	0.29837	0.50537
7	143826732	T	A	OR2A14	missense	909	0.29856	0.49721	900	0.29856	0.50537
16	28617514	C	T	SULT1A1	missense	909	0.29863	0.49721	926	0.30944	0.51061
1	108681808	T	C	SLC25A24	missense	909	0.29889	0.49721	940	0.31642	0.51435
4	70361241	T	G	UGT2B4	missense	909	0.29948	0.49721	928	0.31174	0.51219
6	17602910	G	A	FAM8A1	missense	909	0.29958	0.49721	904	0.29958	0.50553
3	195506627	T	G	MUC4	missense	909	0.29969	0.49721	918	0.30769	0.51003
15	79058013	C	T	ADAMTS7	missense	922	0.30021	0.49724	904	0.30021	0.50553
1	109650648	A	T	C1orf194	nonsense	922	0.30059	0.49724	904	0.30059	0.50553
6	32497918	C	G	HLA-DRB5	missense	922	0.30069	0.49724	904	0.30069	0.50553
7	141619286	T	G	OR9A4	missense	925	0.30124	0.49725	904	0.30124	0.50553
X	11682690	G	T	ARHGAP6	missense	925	0.30177	0.49725	927	0.30987	0.51077
11	244141	G	A	PSMD13	missense	925	0.30225	0.49725	931	0.31332	0.51263
22	37964429	T	C	CDC42EP1	missense	925	0.30234	0.49725	941	0.31754	0.51507
16	88620394	T	C	C16orf85	missense	925	0.30254	0.49725	912	0.30254	0.50676
1	242383342	T	C	PLD5	missense	925	0.3028	0.49725	912	0.3028	0.50676
1	7890053	G	A	PER3	missense	925	0.30404	0.49725	928	0.31146	0.51219
11	46724725	C	T	ZNF408	missense	925	0.30427	0.49725	928	0.31154	0.51219
22	39441096	G	T	APOBEC3F	missense	925	0.3044	0.49725	931	0.31347	0.51263
8	143995792	T	C	CYP11B2	missense	925	0.30442	0.49725	949	0.32445	0.52185
20	44004158	T	C	TP53TG5	missense	925	0.30454	0.49725	947	0.32267	0.52063
8	143956693	G	A	CYP11B1	missense	925	0.30477	0.49725	938	0.31604	0.51431
1	152975717	G	C	SPRR3	missense	925	0.30492	0.49725	938	0.31606	0.51431
3	195505836	G	C	MUC4	missense	938	0.30684	0.49917	936	0.31498	0.51385
2	130951754	G	T	TUBA3E	missense	938	0.30703	0.49917	918	0.30703	0.51003
11	85622325	T	C	CCDC83	missense	938	0.30736	0.49917	918	0.30736	0.51003
8	17930772	C	T	ASAH1	missense	938	0.30744	0.49917	951	0.32596	0.52295
6	31380194	T	C	MICA	missense	938	0.30794	0.49917	918	0.30794	0.51003
5	140754411	A	C	PCDHGA6	missense	938	0.30806	0.49917	931	0.31319	0.51263
18	61387315	A	T	SERPINB11	missense	944	0.30856	0.49944	924	0.30856	0.51011
3	195506990	C	G	MUC4	missense	945	0.3122	0.5048	943	0.32043	0.51901
1	169094277	G	A	ATP1B1	missense	946	0.31314	0.5058	972	0.34408	0.53991
17	79612382	T	C	TSPAN10	missense	947	0.31368	0.50613	931	0.31368	0.51263
7	100678568	A	T	MUC17	missense	948	0.31415	0.50615	962	0.3352	0.53242
3	195508490	C	A	MUC4	missense	948	0.31468	0.50615	945	0.32169	0.5196
11	1092971	C	T	MUC2	missense	948	0.31469	0.50615	943	0.32064	0.51901
9	21207037	A	T	IFNA10	nonsense	951	0.3151	0.50628	936	0.3151	0.51385
3	195507379	G	C	MUC4	missense	952	0.31659	0.50802	948	0.32363	0.52163
1	152187588	C	T	HRNR	missense	952	0.31685	0.50802	956	0.32837	0.52466
1	1431105	A	G	ATAD3B	missense	954	0.31741	0.50838	941	0.31741	0.51507
11	57268502	G	A	SLC43A1	missense	955	0.31932	0.51091	991	0.35587	0.54812
3	44488908	G	A	ZNF445	missense	956	0.31989	0.51129	949	0.32432	0.52185
11	118247309	T	A	UBE4A	missense	957	0.32305	0.51575	956	0.32874	0.52466
17	6716262	G	T	TEKT1	missense	957	0.32361	0.51575	956	0.32929	0.52466
2	233271669	C	T	ALPPL2	missense	957	0.32369	0.51575	956	0.32916	0.52466
12	53045626	T	C	KRT2	missense	960	0.32515	0.51691	966	0.34242	0.53884
16	84075582	C	T	SLC38A8	missense	960	0.32522	0.51691	999	0.36064	0.55008
2	130877629	T	C	POTEF	missense	960	0.32566	0.51691	951	0.32566	0.52295
17	39324333	T	A	KRTAP4-3	missense	960	0.32616	0.51691	951	0.32616	0.52295
1	12837167	C	T	PRAMEF12	missense	960	0.32627	0.51691	963	0.33589	0.53296
7	100677279	G	C	MUC17	missense	960	0.32698	0.51691	983	0.34861	0.54189
17	39197609	C	A	KRTAP1-1	missense	960	0.327	0.51691	954	0.327	0.52341
16	70934974	T	C	HYDIN	missense	960	0.32713	0.51691	954	0.32713	0.52341
4	70346405	G	T	UGT2B4	missense	968	0.32907	0.51944	966	0.34213	0.53884
1	12856105	C	G	PRAMEF1	nonsense	969	0.3299	0.52021	965	0.33959	0.53772
16	20442608	C	A	ACSM5	missense	970	0.33198	0.52283	964	0.33691	0.53402
6	17602895	A	G	FAM8A1	missense	970	0.33224	0.52283	961	0.33224	0.52827
3	195508069	T	C	MUC4	missense	972	0.33341	0.5236	966	0.34071	0.53884
3	32030783	T	C	ZNF860	missense	972	0.33357	0.5236	972	0.34418	0.53991
3	195515003	T	C	MUC4	missense	972	0.33376	0.5236	966	0.34106	0.53884
1	12854474	A	C	PRAMEF1	missense	975	0.33466	0.52413	972	0.34445	0.53991
5	23527565	A	C	PRDM9	missense	975	0.33478	0.52413	981	0.34807	0.5417
7	100679760	G	A	MUC17	missense	977	0.33519	0.52422	994	0.35718	0.54851
11	1093112	C	T	MUC2	missense	978	0.33558	0.52429	966	0.34138	0.53884
X	129150143	T	C	BCORL1	missense	979	0.33657	0.52497	976	0.34528	0.54025
12	122812693	G	T	CLIP1	missense	979	0.337	0.52497	985	0.34987	0.54275
3	195507398	C	T	MUC4	missense	979	0.33716	0.52497	972	0.34451	0.53991
7	45123888	C	T	NACAD	missense	979	0.33738	0.52497	981	0.34813	0.5417
12	122079295	A	G	ORAI1	missense	983	0.34003	0.52856	1007	0.36545	0.55347
6	32552029	A	T	HLA-DRB1	missense	984	0.34069	0.52904	994	0.35701	0.54851
3	195511450	G	C	MUC4	missense	985	0.3414	0.52961	984	0.34934	0.54248
12	56031202	C	T	OR10P1	missense	986	0.34179	0.52967	966	0.34179	0.53884
6	30954356	C	T	MUC21	missense	987	0.34261	0.53041	987	0.35106	0.54349
9	21239617	T	G	IFNA14	missense	988	0.34409	0.53215	1005	0.36266	0.55139
19	37879855	T	A	ZNF527	missense	989	0.34462	0.53243	989	0.35255	0.54468
6	30955160	G	A	MUC21	missense	990	0.3456	0.53263	990	0.35316	0.54507
17	39254054	A	T	KRTAP4-8	missense	990	0.3457	0.53263	976	0.3457	0.54025
19	4512945	C	T	PLIN4	missense	990	0.34601	0.53263	976	0.34601	0.54025
10	46999863	C	G	GPRIN2	missense	990	0.34614	0.53263	976	0.34614	0.54025
3	161221705	A	C	OTOL1	missense	994	0.34739	0.53373	980	0.34739	0.54165
19	53856702	G	A	ZNF845	missense	994	0.34756	0.53373	991	0.35621	0.54812
8	92301444	A	G	SLC26A7	missense	996	0.34865	0.53487	1036	0.38653	0.56945
2	110259207	C	T	SH3RF3	missense	997	0.35065	0.53682	986	0.35065	0.54341
3	195510766	G	T	MUC4	missense	997	0.35105	0.53682	998	0.35861	0.54906
19	15989730	T	C	CYP4F2	missense	997	0.35159	0.53682	1011	0.36906	0.55569
16	422045	A	G	TMEM8A	missense	997	0.3519	0.53682	988	0.3519	0.54424
7	151684364	C	T	GALNTL5	missense	997	0.35213	0.53682	997	0.35791	0.54854
7	100677333	C	G	MUC17	missense	997	0.35245	0.53682	1023	0.37518	0.56038
5	139931629	C	G	SRA1	missense	997	0.35258	0.53682	1019	0.37237	0.55837
7	56088825	T	A	PSPH	missense	997	0.35284	0.53682	994	0.35753	0.54851
22	50502491	T	C	MLC1	missense	997	0.35308	0.53682	1011	0.36906	0.55569
19	51919263	G	T	SIGLEC10	missense	1006	0.35417	0.53794	999	0.36027	0.55008
16	57732004	C	T	CCDC135	missense	1007	0.35554	0.53949	1030	0.37974	0.56335
X	140994346	C	G	MAGEC1	missense	1008	0.35606	0.53974	991	0.35606	0.54812
12	7090307	C	T	LPCAT3	missense	1009	0.35655	0.53995	1003	0.36202	0.55096
22	43933296	C	T	EFCAB6	missense	1010	0.3574	0.5407	1007	0.36552	0.55347
1	248436527	A	C	OR2T33	missense	1011	0.35971	0.54357	999	0.35971	0.55008
19	58420699	C	A	ZNF417	missense	1011	0.36028	0.54357	1011	0.36914	0.55569
1	152283236	T	C	FLG	missense	1011	0.36067	0.54357	1025	0.3766	0.5614
17	39190953	G	C	KRTAP1-3	missense	1011	0.36072	0.54357	999	0.36072	0.55008
9	107361460	G	A	OR13C5	missense	1015	0.3617	0.54452	1003	0.3617	0.55096
19	44377974	T	C	ZNF404	missense	1016	0.36235	0.54496	1018	0.37125	0.55724
21	34860759	A	C	DNAJC28	missense	1017	0.36364	0.54591	1006	0.36364	0.55233
3	195512603	T	C	MUC4	missense	1017	0.36377	0.54591	1020	0.37291	0.55863
1	161518214	T	C	FCGR3A	missense	1017	0.36421	0.54591	1011	0.36883	0.55569
15	90177077	A	C	KIF7	missense	1017	0.3647	0.54591	1021	0.37376	0.55909
1	33478959	C	G	AK2	missense	1017	0.36501	0.54591	1017	0.36993	0.5558
10	96106240	G	C	NOC3L	missense	1017	0.36542	0.54591	1028	0.37858	0.56236
11	193146	G	A	SCGB1C1	missense	1017	0.36567	0.54591	1007	0.36567	0.55347
2	132237643	C	T	TUBA3D	missense	1017	0.36584	0.54591	1007	0.36584	0.55347
3	195511556	T	A	MUC4	missense	1025	0.36725	0.54747	1024	0.37557	0.56043
17	39240795	A	T	KRTAP4-7	missense	1026	0.36771	0.54762	1011	0.36771	0.55569
3	195506869	C	T	MUC4	missense	1027	0.36849	0.54826	1026	0.37771	0.56197
8	124113166	T	A	WDR67	missense	1028	0.36949	0.5492	1011	0.36949	0.55569
19	55107313	T	C	LILRA1	missense	1029	0.37175	0.55202	1032	0.38293	0.56698
10	38343419	G	A	ZNF33A	missense	1030	0.37338	0.55367	1031	0.38138	0.56522
X	101095541	T	C	NXF5	missense	1030	0.37363	0.55367	1054	0.40176	0.58159
17	34499245	G	C	TBC1D3B	missense	1030	0.37395	0.55367	1021	0.37395	0.55909
3	195515008	C	G	MUC4	missense	1033	0.37605	0.55624	1033	0.38395	0.5671
1	186276770	C	T	PRG4	missense	1034	0.37764	0.55806	1026	0.37764	0.56197
1	70614246	T	A	LRRC40	missense	1035	0.37871	0.5591	1028	0.37871	0.56236
3	195515414	T	C	MUC4	missense	1036	0.37923	0.55932	1036	0.38718	0.56945
1	12855990	C	T	PRAMEF1	missense	1036	0.37969	0.55932	1043	0.39036	0.57188
22	50555726	G	T	MOV10L1	missense	1036	0.37996	0.55932	1048	0.39551	0.57665
3	195507466	G	A	MUC4	missense	1039	0.38044	0.5595	1041	0.38841	0.56988
11	1093430	C	A	MUC2	missense	1040	0.38129	0.5602	1036	0.38758	0.56945
X	38145190	A	T	RPGR	missense	1041	0.38188	0.5603	1069	0.41134	0.58708
19	4793421	C	A	FEM1A	missense	1041	0.38209	0.5603	1041	0.38862	0.56988
11	5632063	C	T	TRIM6	missense	1043	0.38374	0.56217	1033	0.38374	0.5671
1	170136849	A	G	METTL11B	missense	1044	0.38413	0.56221	1033	0.38413	0.5671
17	39261693	A	T	KRTAP4-9	missense	1045	0.38674	0.56549	1036	0.38674	0.56945
6	167595300	C	T	TCP10L2	nonsense	1046	0.38756	0.56616	1036	0.38756	0.56945
19	15791210	A	C	CYP4F12	missense	1047	0.38871	0.567	1054	0.40194	0.58159
17	7751863	A	G	KDM6B	missense	1047	0.38925	0.567	1044	0.39401	0.57591
19	622193	C	A	POLRMT	missense	1047	0.38961	0.567	1049	0.3965	0.57756
1	12854105	A	G	PRAMEF1	missense	1047	0.38983	0.567	1052	0.40068	0.58143
5	149759096	T	C	TCOF1	missense	1047	0.39003	0.567	1060	0.40576	0.5836
X	7811974	A	G	VCX	missense	1047	0.39065	0.567	1060	0.40571	0.5836
6	170627691	T	A	FAM120B	missense	1047	0.39074	0.567	1057	0.4038	0.58273
1	12854272	T	C	PRAMEF1	missense	1054	0.39296	0.56968	1057	0.40387	0.58273
7	151927016	T	C	MLL3	missense	1055	0.39356	0.56983	1044	0.39356	0.57591
5	878525	T	A	BRD9	missense	1055	0.39381	0.56983	1054	0.40183	0.58159
21	46011858	A	G	KRTAP10-6	missense	1057	0.39424	0.56991	1044	0.39424	0.57591
5	126993226	C	G	CTXN3	missense	1058	0.3951	0.57036	1047	0.3951	0.57661
1	16378725	A	T	CLCNKB	missense	1058	0.3953	0.57036	1089	0.42678	0.59759
3	195509045	C	G	MUC4	missense	1060	0.39806	0.57381	1065	0.40773	0.58444
X	140993926	C	G	MAGEC1	missense	1061	0.39881	0.57414	1050	0.39881	0.58025
20	32246540	C	T	NECAB3	missense	1061	0.39911	0.57414	1050	0.39911	0.58025
3	180379659	C	T	CCDC39	missense	1061	0.39952	0.57414	1084	0.42051	0.59216
16	3706676	G	A	DNASE1	missense	1061	0.39997	0.57414	1088	0.42342	0.59466
17	39261933	C	T	KRTAP4-9	missense	1061	0.40031	0.57414	1052	0.40031	0.58143
18	44555309	G	C	TCEB3C	missense	1061	0.40055	0.57414	1068	0.40928	0.58556
12	8329652	A	G	ZNF705A	missense	1067	0.40229	0.57568	1069	0.4118	0.58708
19	17330035	T	G	USE1	missense	1067	0.40237	0.57568	1089	0.42707	0.59759
19	54744794	G	A	LILRA6	missense	1069	0.40318	0.57629	1057	0.40318	0.58273
5	140221139	G	A	PCDHA8	missense	1070	0.40414	0.57708	1084	0.42086	0.59216
3	195511783	A	G	MUC4	missense	1070	0.40467	0.57708	1077	0.41443	0.58744
11	1093094	T	G	MUC2	missense	1070	0.40528	0.57708	1069	0.41179	0.58708
9	97088148	G	A	FAM22F	missense	1070	0.40546	0.57708	1060	0.40546	0.5836
1	12854479	C	G	PRAMEF1	missense	1070	0.40596	0.57708	1080	0.41709	0.58902
2	132288337	C	T	CCDC74A	missense	1070	0.406	0.57708	1060	0.406	0.5836
5	177466409	C	T	FAM153C	missense	1076	0.40692	0.5777	1064	0.40692	0.58437
X	101911757	G	T	GPRASP1	missense	1076	0.40736	0.5777	1065	0.40736	0.58444
21	37661356	G	C	DOPEY2	missense	1076	0.40775	0.5777	1100	0.43795	0.60676
17	1577806	T	C	PRPF8	missense	1076	0.40816	0.5777	1077	0.41411	0.58744
3	195513180	C	G	MUC4	missense	1076	0.40869	0.5777	1083	0.41851	0.59047
5	179071958	C	G	C5orf60	missense	1076	0.4087	0.5777	1067	0.4087	0.58528
11	1092973	C	T	MUC2	missense	1082	0.40947	0.57825	1080	0.41649	0.58902
6	7883451	T	C	TXNDC5	missense	1083	0.41151	0.5806	1100	0.43714	0.60676
11	55861307	A	T	OR8I2	missense	1084	0.41199	0.58061	1069	0.41199	0.58708
5	118506484	A	G	DMXL1	missense	1084	0.41243	0.58061	1069	0.41243	0.58708
19	54744799	G	C	LILRA6	missense	1084	0.41285	0.58061	1069	0.41285	0.58708
7	101188687	C	T	EMID2	missense	1084	0.41306	0.58061	1069	0.41306	0.58708
1	186276286	C	A	PRG4	missense	1084	0.41342	0.58061	1069	0.41342	0.58708
13	25367371	T	C	RNF17	missense	1089	0.41388	0.58073	1095	0.43089	0.60101
16	1961991	C	T	HS3ST6	missense	1090	0.41525	0.58211	1079	0.41525	0.58805
2	130832384	G	T	POTEF	missense	1091	0.41701	0.58405	1080	0.41701	0.58902
3	195507827	G	A	MUC4	missense	1092	0.41755	0.58426	1089	0.42653	0.59759
1	168511325	G	C	XCL2	missense	1093	0.41865	0.58526	1095	0.43172	0.60101
3	195506483	T	G	MUC4	missense	1094	0.41939	0.58576	1089	0.42628	0.59759
16	14980636	G	A	NOMO1	missense	1095	0.42059	0.58645	1084	0.42059	0.59216
1	39988084	G	A	BMP8A	missense	1095	0.42065	0.58645	1100	0.43802	0.60676
6	133004419	C	T	VNN1	missense	1097	0.42255	0.58814	1093	0.42821	0.59808
X	41586832	A	C	GPR82	missense	1097	0.42298	0.58814	1087	0.42298	0.59458
19	22155725	C	G	ZNF208	missense	1097	0.42301	0.58814	1099	0.43412	0.60359
2	96690211	C	T	GPAT2	missense	1100	0.42469	0.58993	1095	0.43187	0.60101
12	55523587	T	A	OR9K2	missense	1101	0.42791	0.59387	1093	0.42791	0.59808
6	31964321	T	C	C4A	missense	1102	0.42864	0.59434	1100	0.43784	0.60676
3	195507086	C	G	MUC4	missense	1103	0.43109	0.59645	1100	0.43918	0.60676
19	40408653	C	T	FCGBP	missense	1103	0.4311	0.59645	1095	0.4311	0.60101
19	7762440	C	T	FCER2	missense	1103	0.43134	0.59645	1100	0.4385	0.60676
1	7890026	A	G	PER3	missense	1106	0.43205	0.5969	1108	0.4424	0.6101
1	12854068	T	C	PRAMEF1	missense	1107	0.43577	0.60149	1112	0.44737	0.6141
3	195513847	A	G	MUC4	missense	1108	0.4375	0.60334	1112	0.44771	0.6141
22	50315971	C	G	CRELD2	missense	1109	0.43919	0.60423	1100	0.43919	0.60676
3	195510655	T	G	MUC4	missense	1109	0.43929	0.60423	1116	0.44952	0.61497
3	195507694	A	G	MUC4	missense	1109	0.43972	0.60423	1116	0.44996	0.61497
5	79029288	C	A	CMYA5	missense	1109	0.43973	0.60423	1112	0.4472	0.6141
6	30954934	A	G	MUC21	missense	1113	0.44117	0.6055	1119	0.45117	0.61608
22	20457855	T	A	RIMBP3	missense	1113	0.44144	0.6055	1107	0.44144	0.60933
9	21350709	T	C	IFNA6	missense	1115	0.44202	0.60575	1123	0.45765	0.6227
11	1092910	G	A	MUC2	missense	1116	0.44274	0.60584	1116	0.44957	0.61497
17	74288410	C	T	QRICH2	missense	1116	0.44321	0.60584	1109	0.44321	0.61021
10	135438977	G	A	FRG2B	missense	1116	0.44328	0.60584	1109	0.44328	0.61021
X	148798267	T	G	MAGEA11	missense	1119	0.44389	0.60613	1111	0.44389	0.61049
11	1093324	G	A	MUC2	missense	1120	0.44696	0.60979	1120	0.45383	0.61915
14	105415715	G	A	AHNAK2	missense	1121	0.4482	0.61043	1115	0.4482	0.61421
3	195513846	C	G	MUC4	missense	1121	0.44823	0.61043	1124	0.45858	0.62341
3	195506867	G	C	MUC4	missense	1123	0.45041	0.61285	1127	0.46078	0.62474
19	41627868	G	A	CYP2F1	missense	1124	0.4512	0.61331	1125	0.45949	0.62409
3	75786753	C	T	ZNF717	missense	1124	0.45156	0.61331	1129	0.46308	0.62674
6	30955024	A	G	MUC21	missense	1126	0.45251	0.61406	1128	0.46149	0.62514
17	39254126	C	T	KRTAP4-8	missense	1127	0.45559	0.6177	1121	0.45559	0.62101
X	114425181	A	G	RBMXL3	missense	1128	0.45701	0.61831	1122	0.45701	0.62238
6	31964330	T	G	C4A	missense	1128	0.45711	0.61831	1131	0.46663	0.62931
4	48542756	C	T	FRYL	missense	1128	0.45726	0.61831	1134	0.4673	0.62966
3	195507461	G	A	MUC4	missense	1131	0.45775	0.61843	1131	0.46662	0.62931
17	20769954	T	G	CCDC144NL	missense	1132	0.46023	0.62123	1126	0.46023	0.62454
14	105409412	C	T	AHNAK2	missense	1133	0.46533	0.62756	1130	0.46533	0.62923
21	46057422	T	A	KRTAP10-10	missense	1134	0.46641	0.62846	1131	0.46641	0.62931
10	46999611	G	T	GPRIN2	missense	1135	0.4691	0.63106	1135	0.4691	0.63152
10	75264682	G	A	USP54	missense	1135	0.46917	0.63106	1139	0.47665	0.63888
12	52789568	G	C	KRT82	missense	1137	0.4705	0.63177	1136	0.4705	0.63233
14	19571357	T	C	POTEG	missense	1137	0.47052	0.63177	1136	0.47052	0.63233
21	46057627	T	C	KRTAP10-10	missense	1139	0.4725	0.63387	1138	0.4725	0.63442
3	195513439	G	A	MUC4	missense	1140	0.47438	0.63522	1142	0.48341	0.64624
3	195508661	A	G	MUC4	missense	1140	0.4749	0.63522	1144	0.48393	0.64637
16	70182390	T	G	KIAA1990	missense	1140	0.47504	0.63522	1142	0.4831	0.64624
5	140214381	G	A	PCDHA7	missense	1140	0.47517	0.63522	1152	0.4934	0.65348
1	168511321	C	T	XCL2	missense	1144	0.47572	0.6354	1149	0.48962	0.65112
11	123625178	C	G	OR6X1	missense	1145	0.47635	0.63569	1139	0.47635	0.63888
1	40230336	C	G	BMP8B	missense	1146	0.48118	0.6399	1159	0.4991	0.65743
16	1291160	G	T	TPSAB1	missense	1146	0.48119	0.6399	1141	0.48119	0.6444
19	46915119	C	T	CCDC8	missense	1146	0.48136	0.6399	1146	0.48779	0.65039
1	84944975	C	T	RPF1	missense	1146	0.48158	0.6399	1147	0.48844	0.65069
19	53116940	T	A	ZNF83	missense	1146	0.4816	0.6399	1151	0.49211	0.6533
3	195515294	C	G	MUC4	missense	1151	0.48379	0.64225	1152	0.4929	0.65348
5	55396075	G	A	ANKRD55	nonsense	1152	0.48452	0.64266	1145	0.48452	0.64659
22	22989270	G	A	GGTLC2	missense	1153	0.4857	0.64367	1155	0.49469	0.65428
11	1093286	C	G	MUC2	missense	1154	0.4864	0.64404	1152	0.49353	0.65348
21	46011717	T	C	KRTAP10-6	missense	1155	0.48896	0.64687	1148	0.48896	0.65081
15	34380331	T	A	C15orf24	missense	1156	0.49144	0.64958	1150	0.49144	0.65297
1	155154541	C	G	TRIM46	missense	1157	0.49499	0.65371	1155	0.49499	0.65428
9	107361439	G	C	OR13C5	missense	1158	0.49572	0.65411	1157	0.49572	0.65468
1	248084825	C	T	OR2T8	missense	1159	0.49666	0.65474	1158	0.49666	0.65534
6	12124988	T	C	HIVEP1	missense	1159	0.49705	0.65474	1165	0.50855	0.66572
14	105420734	G	A	AHNAK2	missense	1161	0.49869	0.65633	1159	0.49869	0.65743
3	195505801	G	A	MUC4	missense	1162	0.50018	0.65772	1169	0.50944	0.66575
14	23855269	C	G	MYH6	missense	1163	0.50171	0.65908	1161	0.50171	0.66028
1	186276283	A	G	PRG4	missense	1163	0.50237	0.65908	1161	0.50237	0.66028
19	7743083	C	A	C19orf59	missense	1163	0.50256	0.65908	1161	0.50256	0.66028
3	195515449	A	T	MUC4	missense	1163	0.503	0.65908	1171	0.51228	0.66793
3	195507683	C	T	MUC4	missense	1163	0.50337	0.65908	1171	0.51265	0.66793
19	49254286	G	A	FUT1	missense	1168	0.50438	0.65984	1165	0.50888	0.66572
3	195508393	A	G	MUC4	missense	1169	0.50492	0.65999	1174	0.51422	0.66927
1	186276766	A	G	PRG4	missense	1170	0.50554	0.66022	1164	0.50554	0.66363
5	140222157	A	C	PCDHA8	missense	1171	0.50626	0.6606	1184	0.52501	0.67698
1	16356522	A	G	CLCNKA	missense	1172	0.50698	0.66098	1205	0.54424	0.68784
12	53207583	C	G	KRT4	missense	1173	0.50806	0.66123	1165	0.50806	0.66572
11	48346604	T	G	OR4C3	missense	1173	0.50885	0.66123	1165	0.50885	0.66572
3	195515290	C	G	MUC4	missense	1173	0.50912	0.66123	1177	0.51845	0.67306
20	45354483	G	A	SLC2A10	missense	1173	0.50963	0.66123	1197	0.53668	0.68474
6	30954749	G	A	MUC21	missense	1173	0.5097	0.66123	1178	0.52051	0.67517
2	230914604	C	A	SLC16A14	missense	1173	0.50977	0.66123	1169	0.50977	0.66575
X	68749416	T	G	FAM155B	missense	1179	0.51275	0.66398	1171	0.51275	0.66793
3	195515422	G	T	MUC4	missense	1179	0.5129	0.66398	1179	0.52226	0.67561
3	195513539	C	G	MUC4	missense	1179	0.51349	0.66398	1179	0.52285	0.67561
19	53344085	G	C	ZNF468	missense	1179	0.51413	0.66398	1184	0.52496	0.67698
11	1092805	A	G	MUC2	missense	1179	0.51447	0.66398	1179	0.52176	0.67561
12	53567205	A	C	CSAD	missense	1179	0.51481	0.66398	1179	0.52307	0.67561
1	12855667	A	T	PRAMEF1	missense	1179	0.51493	0.66398	1186	0.52756	0.67969
7	45123943	A	T	NACAD	missense	1186	0.51627	0.66514	1190	0.53117	0.68152
13	101316518	T	G	TMTC4	missense	1187	0.51672	0.66516	1175	0.51672	0.67195
8	10467605	C	T	RP1L1	missense	1188	0.51747	0.66557	1176	0.51747	0.67236
3	195507673	A	G	MUC4	missense	1189	0.52179	0.67056	1190	0.53121	0.68152
19	54744209	T	C	LILRA6	missense	1190	0.52268	0.67114	1179	0.52268	0.67561
1	1115955	G	A	TTLL10	missense	1191	0.52507	0.67311	1193	0.53297	0.68232
3	195511474	A	G	MUC4	missense	1191	0.52509	0.67311	1195	0.53509	0.68363
3	195515017	A	G	MUC4	missense	1193	0.52563	0.67323	1195	0.53508	0.68363
18	44555147	T	G	TCEB3C	missense	1194	0.52773	0.67529	1197	0.53775	0.68474
16	70161263	T	C	PDPR	missense	1194	0.52901	0.67529	1197	0.53745	0.68474
6	138539226	C	T	PBOV1	missense	1194	0.52934	0.67529	1187	0.52934	0.68066
19	40392585	T	G	FCGBP	missense	1194	0.52964	0.67529	1187	0.52964	0.68066
9	21187296	C	T	IFNA4	missense	1194	0.52965	0.67529	1187	0.52965	0.68066
11	1093364	C	G	MUC2	missense	1194	0.53016	0.67529	1197	0.53753	0.68474
3	195507193	G	A	MUC4	missense	1194	0.53033	0.67529	1201	0.53893	0.68567
3	195507385	G	A	MUC4	missense	1201	0.53154	0.67559	1203	0.54104	0.68663
2	168100145	C	T	XIRP2	missense	1201	0.53181	0.67559	1202	0.53994	0.68639
3	111780727	C	A	TMPRSS7	missense	1201	0.53189	0.67559	1192	0.53189	0.68182
8	103573033	A	G	ODF1	missense	1204	0.53233	0.67559	1219	0.55358	0.6939
15	100252738	A	C	MEF2A	missense	1205	0.53317	0.67609	1193	0.53317	0.68232
3	195513541	T	C	MUC4	missense	1206	0.53429	0.67667	1205	0.5438	0.68784
3	195507097	G	A	MUC4	missense	1206	0.53452	0.67667	1205	0.54341	0.68784
6	151206849	A	G	MTHFD1L	missense	1208	0.53625	0.6783	1210	0.54531	0.6879
3	128813981	C	T	ISY1	missense	1209	0.53961	0.68199	1214	0.548	0.68974
9	89771525	A	G	C9orf170	missense	1210	0.5407	0.6828	1203	0.5407	0.68663
19	54744210	A	G	LILRA6	missense	1211	0.5425	0.6845	1205	0.5425	0.68784
1	47534295	T	C	CYP4Z1	missense	1212	0.54367	0.68542	1205	0.54367	0.68784
5	179069468	A	G	C5orf60	missense	1213	0.54497	0.68649	1210	0.54497	0.6879
11	71238630	G	C	KRTAP5-7	missense	1214	0.54595	0.68677	1210	0.54595	0.6879
19	54848157	A	G	LILRA4	missense	1214	0.54609	0.68677	1210	0.54609	0.6879
13	25052393	G	T	PARP4	missense	1216	0.54863	0.6887	1226	0.56975	0.70952
19	20807610	G	C	ZNF626	missense	1216	0.55008	0.6887	1222	0.56119	0.70171
6	30954977	C	T	MUC21	missense	1216	0.55013	0.6887	1221	0.56	0.7008
11	47703577	C	T	AGBL2	missense	1216	0.55024	0.6887	1215	0.55024	0.69153
3	66313775	G	A	SLC25A26	missense	1216	0.55049	0.6887	1241	0.58094	0.71529
16	74444467	G	C	CLEC18B	missense	1216	0.55102	0.6887	1215	0.55102	0.69153
11	123909653	G	T	OR10G7	missense	1216	0.55117	0.6887	1215	0.55117	0.69153
17	39254133	G	T	KRTAP4-8	missense	1216	0.55123	0.6887	1215	0.55123	0.69153
1	16356531	G	A	CLCNKA	missense	1224	0.55171	0.68874	1246	0.58992	0.72017
1	12854414	G	A	PRAMEF1	missense	1225	0.55439	0.69151	1225	0.56738	0.70772
17	20769899	G	T	CCDC144NL	nonsense	1226	0.5574	0.69471	1220	0.5574	0.69813
4	175899118	A	T	ADAM29	missense	1227	0.56029	0.69774	1230	0.57472	0.71298
4	175898934	A	G	ADAM29	missense	1228	0.56126	0.69838	1233	0.5757	0.71344
19	58017753	C	A	ZNF773	missense	1229	0.56366	0.70048	1230	0.57486	0.71298
8	10466024	C	G	RP1L1	missense	1229	0.56387	0.70048	1223	0.56387	0.70449
14	105413143	G	A	AHNAK2	missense	1231	0.56548	0.70191	1224	0.56548	0.70592
6	30954701	G	A	MUC21	missense	1232	0.56764	0.70402	1238	0.57897	0.71459
16	15122788	C	T	PDXDC1	missense	1233	0.56907	0.70523	1234	0.57631	0.7135
13	46170735	C	T	FAM194B	missense	1234	0.56971	0.70544	1226	0.56971	0.70952
6	32497917	C	A	HLA-DRB5	missense	1235	0.57142	0.70611	1228	0.57142	0.71044
1	161496134	C	G	HSPA6	missense	1235	0.57142	0.70611	1228	0.57142	0.71044
4	71509897	G	T	ENAM	missense	1235	0.5719	0.70611	1255	0.59585	0.72431
19	41595958	C	T	CYP2A13	missense	1235	0.5721	0.70611	1239	0.57997	0.71468
19	59010174	G	T	SLC27A5	missense	1239	0.57258	0.70613	1255	0.59537	0.72431
X	8138182	A	G	VCX2	missense	1240	0.57434	0.70774	1230	0.57434	0.71298
22	50483702	C	T	TTLL8	missense	1241	0.575	0.70797	1242	0.58337	0.71715
4	70080139	C	T	UGT2B11	missense	1242	0.57608	0.7084	1259	0.59791	0.72566
4	100434285	G	C	C4orf17	missense	1242	0.57707	0.7084	1234	0.57707	0.7135
11	7818383	G	C	OR5P2	missense	1242	0.57715	0.7084	1234	0.57715	0.7135
1	111957517	T	C	OVGP1	missense	1242	0.57747	0.7084	1246	0.58928	0.72017
19	53086598	G	A	ZNF701	missense	1242	0.57774	0.7084	1246	0.58902	0.72017
22	32756703	C	T	RFPL3	missense	1242	0.57812	0.7084	1237	0.57812	0.71412
19	52888050	A	G	ZNF880	missense	1248	0.57922	0.70917	1246	0.58832	0.72017
1	145299838	G	A	NBPF1	missense	1249	0.57994	0.70949	1239	0.57994	0.71468
14	70924602	T	G	ADAM21	missense	1250	0.58147	0.71079	1246	0.58878	0.72017
1	12943200	A	G	PRAMEF4	missense	1251	0.5822	0.71111	1255	0.59538	0.72431
12	57112832	C	G	NACA	missense	1252	0.58281	0.71129	1260	0.60653	0.73554
1	154991093	G	A	DCST2	missense	1253	0.58339	0.71143	1242	0.58339	0.71715
1	248737293	G	A	OR2T34	missense	1254	0.58504	0.71288	1244	0.58504	0.71861
1	248436611	G	A	OR2T33	missense	1255	0.58582	0.71326	1245	0.58582	0.71898
2	166810196	T	C	TTC21B	missense	1256	0.58808	0.71543	1246	0.58808	0.72017
1	120054215	A	G	HSD3B1	missense	1257	0.58979	0.71673	1261	0.60799	0.73614
4	3230454	C	T	HTT	missense	1257	0.59008	0.71673	1246	0.59008	0.72017
X	140994136	T	G	MAGEC1	missense	1259	0.59308	0.7193	1253	0.59308	0.72274
5	179071925	G	A	C5orf60	missense	1259	0.59314	0.7193	1253	0.59314	0.72274
19	22156863	C	A	ZNF208	missense	1261	0.59638	0.72263	1261	0.60774	0.73614
11	51516191	G	A	OR4C46	missense	1261	0.59683	0.72263	1258	0.59683	0.72492
X	102842229	T	C	TCEAL4	missense	1263	0.60002	0.72591	1264	0.61041	0.73701
1	12907316	T	C	HNRNPCL1	missense	1264	0.6085	0.73559	1263	0.6085	0.73617
12	132688118	G	A	GALNT9	missense	1265	0.60982	0.73585	1271	0.62142	0.74707
19	40368330	C	T	FCGBP	missense	1265	0.61031	0.73585	1264	0.61031	0.73701
1	111957592	A	G	OVGP1	missense	1265	0.61054	0.73585	1271	0.62249	0.74707
8	144652156	G	A	C8orf73	missense	1265	0.61064	0.73585	1264	0.61064	0.73701
1	12855893	T	G	PRAMEF1	missense	1269	0.61235	0.73732	1275	0.62567	0.74983
11	418794	G	T	ANO9	missense	1270	0.61309	0.73764	1267	0.61309	0.73938
19	22846623	G	A	ZNF492	missense	1271	0.61504	0.7394	1276	0.628	0.75036
19	44116609	C	A	SRRM5	missense	1272	0.61638	0.74043	1268	0.61638	0.74277
1	248458876	T	C	OR2T12	missense	1273	0.619	0.743	1269	0.619	0.74534
18	59157933	C	A	CDH20	missense	1274	0.62	0.74359	1276	0.62824	0.75036
8	88885497	T	C	DCAF4L2	missense	1274	0.62047	0.74359	1270	0.62047	0.74652
1	244552291	C	T	C1orf100	nonsense	1276	0.62259	0.74532	1271	0.62259	0.74707
9	107367431	A	T	OR13C2	missense	1276	0.62289	0.74532	1271	0.62289	0.74707
10	46254787	C	A	FAM21C	missense	1278	0.62356	0.74554	1296	0.64955	0.76583
16	820888	T	C	MSLNL	missense	1279	0.62653	0.7484	1284	0.63455	0.75513
15	86311780	G	A	KLHL25	missense	1279	0.62728	0.7484	1276	0.62728	0.75036
11	51516144	A	G	OR4C46	missense	1279	0.62742	0.7484	1276	0.62742	0.75036
1	109650650	A	T	C1orf194	missense	1282	0.62858	0.74919	1276	0.62858	0.75036
1	40229368	A	G	BMP8B	missense	1283	0.62968	0.74929	1291	0.64148	0.75925
11	124267148	C	T	OR8B3	missense	1283	0.62975	0.74929	1281	0.62975	0.75118
19	5866724	G	A	FUT5	missense	1283	0.63013	0.74929	1283	0.63395	0.75501
6	30954335	C	T	MUC21	missense	1286	0.63112	0.74964	1292	0.64278	0.76019
19	49341342	C	T	PLEKHA4	missense	1286	0.63171	0.74964	1282	0.63171	0.75293
7	156743124	G	T	NOM1	missense	1286	0.63189	0.74964	1287	0.6372	0.75593
5	37177727	T	C	C5orf42	missense	1289	0.63552	0.75294	1285	0.63552	0.75529
3	100170600	A	T	LNP1	missense	1289	0.63567	0.75294	1285	0.63567	0.75529
X	48269444	T	C	SSX4B	missense	1291	0.63626	0.75306	1293	0.64611	0.76354
17	39197549	G	C	KRTAP1-1	missense	1292	0.63693	0.75328	1287	0.63693	0.75593
1	144879339	C	T	PDE4DIP	missense	1293	0.63841	0.75443	1294	0.64674	0.76369
14	19553685	C	T	POTEG	missense	1294	0.63953	0.75518	1289	0.63953	0.75811
X	140994017	T	C	MAGEC1	missense	1295	0.64037	0.75559	1290	0.64037	0.75852
1	144952207	C	T	PDE4DIP	missense	1296	0.64237	0.75737	1297	0.6507	0.7666
6	30954729	G	C	MUC21	missense	1297	0.64396	0.75865	1300	0.65565	0.77064
19	58004931	A	G	ZNF419	missense	1298	0.64515	0.75947	1301	0.65662	0.77103
6	30954684	G	C	MUC21	missense	1299	0.6457	0.75953	1301	0.6574	0.77103
10	47915891	C	A	FAM21B	missense	1300	0.64743	0.76047	1295	0.64743	0.76392
14	70924566	C	G	ADAM21	missense	1300	0.64749	0.76047	1298	0.6549	0.77039
1	111957583	A	G	OVGP1	missense	1302	0.64908	0.76174	1306	0.66109	0.77287
22	32756407	A	G	RFPL3	missense	1303	0.65493	0.76781	1298	0.65493	0.77039
6	30954754	G	A	MUC21	missense	1303	0.65525	0.76781	1309	0.66697	0.77855
19	58370727	T	G	ZNF587	missense	1305	0.6563	0.76845	1310	0.66777	0.7789
X	140993947	T	C	MAGEC1	missense	1306	0.65749	0.76926	1301	0.65749	0.77103
17	39254149	G	C	KRTAP4-8	missense	1307	0.65825	0.76955	1304	0.65825	0.77132
X	26212262	C	T	MAGEB6	missense	1308	0.65925	0.77013	1305	0.65925	0.7719
10	51465476	A	G	AGAP7	missense	1309	0.66034	0.77081	1311	0.66845	0.77909
1	222920400	G	A	FAM177B	missense	1310	0.66108	0.77109	1306	0.66108	0.77287
5	140559320	G	A	PCDHB8	missense	1311	0.66314	0.7729	1312	0.67117	0.78167
3	102181200	C	A	ZPLD1	missense	1312	0.66369	0.77296	1308	0.66369	0.77532
5	140712299	A	T	PCDHGA1	missense	1313	0.66598	0.77503	1313	0.6733	0.7824
1	12855997	A	G	PRAMEF1	missense	1314	0.66781	0.77657	1320	0.68121	0.78812
13	24465717	A	G	C1QTNF9B	missense	1315	0.67298	0.7818	1313	0.67298	0.7824
2	74042714	C	T	C2orf78	missense	1315	0.67333	0.7818	1313	0.67333	0.7824
11	48346588	A	C	OR4C3	missense	1317	0.67418	0.78219	1316	0.67418	0.78278
19	4512890	G	A	PLIN4	missense	1318	0.67501	0.78256	1317	0.67501	0.78315
19	56029559	G	C	SSC5D	missense	1319	0.67635	0.78352	1318	0.67635	0.78412
5	140803161	C	G	PCDHGA11	missense	1320	0.67704	0.78372	1322	0.68506	0.79181
11	55861297	A	G	OR8I2	missense	1321	0.67854	0.78487	1319	0.67854	0.78606
12	126137060	C	T	TMEM132B	missense	1322	0.68135	0.78752	1320	0.68135	0.78812
8	7308386	T	C	SPAG11B	missense	1323	0.68286	0.78867	1326	0.69711	0.80331
1	12854162	C	T	PRAMEF1	missense	1324	0.68555	0.79118	1327	0.69892	0.80418
16	3367229	T	C	ZNF75A	missense	1325	0.68824	0.79368	1327	0.69882	0.80418
15	73067338	T	C	ADPGK	missense	1326	0.68911	0.79409	1325	0.69594	0.80257
19	17394637	A	C	ANKLE1	missense	1327	0.69256	0.79746	1323	0.69256	0.79987
1	248737454	A	G	OR2T34	missense	1328	0.69397	0.79848	1324	0.69397	0.80089
7	26224382	C	T	NFE2L3	missense	1329	0.69974	0.80452	1333	0.7069	0.81031
X	140994018	C	G	MAGEC1	missense	1330	0.70196	0.80646	1329	0.70196	0.80706
11	56230267	T	C	OR5M9	missense	1331	0.70304	0.8071	1330	0.70304	0.8077
X	26212309	G	T	MAGEB6	missense	1332	0.70434	0.8079	1331	0.70434	0.80851
16	1306986	C	T	TPSD1	missense	1332	0.7048	0.8079	1331	0.7048	0.80851
1	144946680	C	T	PDE4DIP	missense	1334	0.70564	0.80797	1338	0.71385	0.81485
7	8167505	T	C	ICA1	missense	1334	0.70592	0.80797	1346	0.72454	0.8219
7	48467428	G	C	ABCA13	missense	1336	0.70708	0.80869	1342	0.7186	0.8182
1	47610399	G	A	CYP4A22	missense	1337	0.70796	0.8091	1334	0.70796	0.81092
16	84227644	G	C	ADAD2	missense	1338	0.70922	0.80982	1335	0.70922	0.81164
11	71548520	A	T	DEFB108B	missense	1338	0.70965	0.80982	1335	0.70965	0.81164
12	52845435	C	T	KRT6B	missense	1340	0.71034	0.81	1345	0.72326	0.82166
11	74109166	A	G	PGM2L1	missense	1341	0.71183	0.81087	1337	0.71183	0.81352
18	61323012	C	G	SERPINB3	missense	1341	0.71302	0.81087	1343	0.7214	0.82016
19	58420162	T	C	ZNF417	missense	1341	0.71307	0.81087	1346	0.72439	0.8219
19	52888049	C	A	ZNF880	missense	1341	0.71323	0.81087	1343	0.72126	0.82016
3	97983496	C	T	OR5H6	missense	1345	0.71406	0.81121	1338	0.71406	0.81485
5	180376249	C	T	BTNL8	missense	1346	0.71522	0.81192	1340	0.71522	0.81556
16	74451970	G	C	CLEC18B	missense	1347	0.71682	0.81314	1341	0.71682	0.81678
6	30954829	C	A	MUC21	missense	1348	0.72293	0.81946	1352	0.73455	0.82773
6	150263287	C	G	ULBP2	missense	1349	0.72364	0.81966	1351	0.73027	0.82595
6	90660870	T	G	BACH2	missense	1350	0.72718	0.8226	1352	0.73422	0.82773
6	30954434	A	G	MUC21	missense	1350	0.72731	0.8226	1360	0.73891	0.83019
6	167592524	T	C	TCP10L2	missense	1352	0.72882	0.82285	1348	0.72882	0.82589
19	2933528	C	A	ZNF77	missense	1352	0.7295	0.82285	1361	0.74091	0.83121
3	169579555	T	A	LRRC31	missense	1352	0.72957	0.82285	1348	0.72957	0.82589
15	43476739	G	C	TMEM62	missense	1352	0.72968	0.82285	1348	0.72968	0.82589
17	74288565	T	C	QRICH2	missense	1356	0.73253	0.82545	1352	0.73253	0.82773
15	20740075	T	G	GOLGA6L6	missense	1357	0.7336	0.82604	1352	0.7336	0.82773
8	10466023	T	G	RP1L1	missense	1358	0.73455	0.82651	1352	0.73455	0.82773
19	4511724	C	T	PLIN4	missense	1359	0.73629	0.82674	1357	0.73629	0.82795
19	4511724	C	G	PLIN4	missense	1359	0.73629	0.82674	1357	0.73629	0.82795
3	97983495	A	C	OR5H6	missense	1359	0.73638	0.82674	1357	0.73638	0.82795
17	34499247	T	C	TBC1D3B	missense	1362	0.74067	0.83058	1361	0.74067	0.83121
14	70924697	A	G	ADAM21	missense	1362	0.74089	0.83058	1365	0.74806	0.83697
10	37451586	G	A	ANKRD30A	missense	1364	0.7425	0.83154	1368	0.74955	0.83719
12	11461549	G	C	PRB4	missense	1364	0.74337	0.83154	1363	0.74337	0.83337
17	78263533	G	A	KIAA1618	missense	1364	0.74363	0.83154	1371	0.75259	0.83816
14	22102439	C	G	OR10G2	missense	1364	0.74392	0.83154	1364	0.74392	0.83337
10	30915161	G	T	LYZL2	nonsense	1368	0.7483	0.83567	1365	0.7483	0.83697
6	167592571	G	A	TCP10L2	missense	1368	0.74879	0.83567	1365	0.74879	0.83697
6	30954999	G	C	MUC21	missense	1368	0.74926	0.83567	1375	0.75927	0.84376
1	248436363	C	G	OR2T33	missense	1371	0.75007	0.83597	1368	0.75007	0.83719
19	56029523	C	T	SSC5D	missense	1372	0.7513	0.83672	1370	0.7513	0.83795
1	145311931	C	T	NBPF10	missense	1373	0.75246	0.83741	1371	0.75246	0.83816
X	8138171	T	C	VCX2	missense	1374	0.7538	0.8378	1373	0.7538	0.83841
2	240982219	A	G	PRR21	missense	1374	0.75391	0.8378	1373	0.75391	0.83841
15	42302433	A	G	PLA2G4E	missense	1376	0.761	0.84501	1376	0.761	0.84506
19	44500368	A	G	ZNF155	missense	1376	0.7615	0.84501	1381	0.76958	0.85149
19	4511746	A	T	PLIN4	missense	1378	0.76276	0.8453	1377	0.76276	0.84591
11	48346579	C	A	OR4C3	missense	1378	0.7633	0.8453	1377	0.7633	0.84591
1	248436456	C	A	OR2T33	missense	1378	0.76342	0.8453	1377	0.76342	0.84591
9	107361385	T	C	OR13C5	missense	1381	0.76409	0.84543	1380	0.76409	0.84604
13	76111929	T	C	COMMD6	missense	1382	0.76532	0.84618	1382	0.77204	0.85241
6	30954369	C	G	MUC21	missense	1383	0.77083	0.85165	1390	0.78212	0.85839
2	97823903	T	G	ANKRD36	missense	1384	0.77209	0.8518	1382	0.77209	0.85241
15	78317734	C	G	TBC1D2B	missense	1384	0.77268	0.8518	1382	0.77268	0.85241
16	1306971	A	G	TPSD1	missense	1384	0.77283	0.8518	1382	0.77283	0.85241
7	143632984	G	A	OR2F2	missense	1384	0.77359	0.8518	1382	0.77359	0.85241
X	34148877	C	G	FAM47A	missense	1384	0.77376	0.8518	1382	0.77376	0.85241
1	26608873	T	C	UBXN11	missense	1389	0.77436	0.85185	1388	0.77436	0.85247
6	30954414	C	G	MUC21	missense	1390	0.77512	0.85207	1397	0.78637	0.8601
5	96430657	C	T	LIX1	missense	1391	0.77636	0.85232	1389	0.77636	0.85405
6	30954909	C	G	MUC21	missense	1391	0.77646	0.85232	1398	0.78769	0.86058
19	17160882	C	T	HAUS8	missense	1393	0.78042	0.85593	1400	0.78943	0.86127
16	426329	A	C	TMEM8A	missense	1393	0.78143	0.85593	1390	0.78143	0.85839
10	46254776	A	C	FAM21C	missense	1393	0.78218	0.85593	1405	0.80598	0.87654
1	12907285	G	C	HNRNPCL1	missense	1393	0.78235	0.85593	1390	0.78235	0.85839
X	34148882	C	T	FAM47A	missense	1393	0.78255	0.85593	1390	0.78255	0.85839
1	1666251	G	A	SLC35E2	missense	1398	0.78423	0.85697	1394	0.78423	0.85942
11	123909627	T	C	OR10G7	missense	1398	0.78503	0.85697	1394	0.78503	0.85942
9	98775459	G	A	C9orf102	missense	1398	0.78518	0.85697	1394	0.78518	0.85942
6	31379823	C	G	MICA	missense	1401	0.78792	0.85935	1398	0.78792	0.86058
19	48305550	G	A	TPRX1	missense	1402	0.78968	0.86043	1400	0.78968	0.86127
8	363192	G	A	FBXO25	missense	1402	0.79004	0.86043	1403	0.79705	0.86807
12	50745857	T	G	FAM186A	missense	1404	0.79341	0.86348	1402	0.79341	0.86471
19	36002393	C	T	DMKN	missense	1405	0.80016	0.8702	1404	0.80016	0.87082
12	11420597	C	G	PRB3	missense	1406	0.80703	0.87705	1406	0.80703	0.87705
6	30955127	C	A	MUC21	missense	1407	0.80861	0.87732	1411	0.81803	0.88578
2	163174408	T	G	IFIH1	missense	1407	0.80898	0.87732	1407	0.80898	0.87855
7	26224292	A	G	NFE2L3	missense	1407	0.80899	0.87732	1410	0.81538	0.88362
15	42302340	C	G	PLA2G4E	missense	1410	0.81286	0.88088	1408	0.81286	0.88213
1	12907803	C	T	HNRNPCL1	missense	1411	0.81393	0.88142	1409	0.81393	0.88267
7	26224313	C	T	NFE2L3	missense	1412	0.81714	0.88427	1416	0.82343	0.88856
12	11214472	A	G	TAS2R46	missense	1413	0.81853	0.88515	1411	0.81853	0.88578
1	161496178	G	A	HSPA6	missense	1414	0.8198	0.88539	1413	0.8198	0.88602
2	240982228	C	T	PRR21	missense	1414	0.82048	0.88539	1413	0.82048	0.88602
16	20809122	G	T	ERI2	missense	1414	0.82049	0.88539	1413	0.82049	0.88602
14	23744823	A	T	HOMEZ	missense	1417	0.82171	0.88608	1420	0.83164	0.89455
X	26212256	G	A	MAGEB6	missense	1418	0.82706	0.89107	1417	0.82706	0.8917
15	89398785	A	G	ACAN	missense	1418	0.82751	0.89107	1417	0.82751	0.8917
18	42456653	G	A	SETBP1	missense	1420	0.82989	0.89301	1419	0.82989	0.89364
9	21207000	C	G	IFNA10	missense	1421	0.83191	0.89455	1420	0.83191	0.89455
11	18267478	G	A	SAA2	missense	1422	0.83296	0.89463	1422	0.83296	0.89463
12	50745811	G	A	FAM186A	missense	1422	0.83369	0.89463	1422	0.83369	0.89463
2	135756421	T	C	YSK4	missense	1422	0.83374	0.89463	1422	0.83374	0.89463
10	46969312	G	A	SYT15	missense	1425	0.84103	0.90142	1425	0.84103	0.90142
19	36002386	C	T	DMKN	missense	1425	0.84124	0.90142	1425	0.84124	0.90142
6	167591954	G	A	TCP10L2	missense	1427	0.84439	0.90325	1427	0.84439	0.90388
12	11244378	C	G	TAS2R43	missense	1427	0.84484	0.90325	1427	0.84484	0.90388
5	140559532	G	C	PCDHB8	missense	1427	0.84507	0.90325	1433	0.85183	0.9083
X	114541249	A	G	LUZP4	missense	1427	0.84532	0.90325	1427	0.84532	0.90388
16	90095620	A	G	C16orf3	missense	1431	0.84704	0.90402	1430	0.84704	0.90465
2	130877752	T	C	POTEF	missense	1431	0.84722	0.90402	1430	0.84722	0.90465
19	39759401	A	G	IL28A	missense	1433	0.85033	0.90612	1432	0.85033	0.90733
11	49204779	C	T	FOLH1	missense	1433	0.85038	0.90612	1436	0.8559	0.90919
3	197880166	A	T	FAM157A	missense	1435	0.85307	0.90807	1434	0.85307	0.9087
X	140993755	C	A	MAGEC1	missense	1435	0.85339	0.90807	1434	0.85339	0.9087
10	30918549	G	C	LYZL2	missense	1437	0.85579	0.90919	1436	0.85579	0.90919
X	114541251	T	C	LUZP4	missense	1437	0.85649	0.90919	1436	0.85649	0.90919
7	158536388	A	C	ESYT2	missense	1437	0.85653	0.90919	1436	0.85653	0.90919
2	233244930	G	C	ALPP	missense	1437	0.85683	0.90919	1436	0.85683	0.90919
X	140993945	T	C	MAGEC1	missense	1441	0.85808	0.90989	1441	0.85808	0.90989
19	2254458	C	T	JSRP1	missense	1442	0.86066	0.91198	1442	0.86066	0.91198
16	90095582	T	C	C16orf3	missense	1443	0.86162	0.91237	1443	0.86162	0.91237
6	167592605	T	G	TCP10L2	missense	1444	0.86946	0.92004	1444	0.86946	0.92004
19	55672055	A	G	C19orf51	missense	1445	0.87199	0.92182	1445	0.87199	0.92182
18	14542949	T	C	POTEC	missense	1445	0.87235	0.92182	1445	0.87235	0.92182
16	90095573	C	T	C16orf3	missense	1447	0.87642	0.92445	1447	0.87642	0.92445
14	105415249	G	T	AHNAK2	missense	1447	0.8766	0.92445	1447	0.8766	0.92445
7	75028240	T	C	TRIM73	missense	1447	0.87665	0.92445	1447	0.87665	0.92445
1	12907802	C	T	HNRNPCL1	missense	1450	0.87824	0.92534	1450	0.87824	0.92534
X	148627384	A	G	CXorf40A	missense	1450	0.87871	0.92534	1450	0.87871	0.92534
9	67968458	G	A	ANKRD20A1	missense	1452	0.87999	0.92605	1452	0.87999	0.92605
2	97817617	T	C	ANKRD36	missense	1453	0.88296	0.92854	1453	0.88296	0.92854
3	150421606	T	A	FAM194A	missense	1454	0.88568	0.93026	1454	0.88568	0.93026
19	56029552	G	A	SSC5D	missense	1454	0.88614	0.93026	1454	0.88614	0.93026
8	10467637	T	C	RP1L1	missense	1454	0.88643	0.93026	1454	0.88643	0.93026
2	233274476	G	C	ALPPL2	missense	1457	0.888	0.93084	1464	0.89342	0.93247
16	70995975	C	T	HYDIN	missense	1457	0.88852	0.93084	1457	0.88852	0.93148
19	41386486	C	A	CYP2A7	missense	1457	0.88894	0.93084	1457	0.88894	0.93148
1	12907358	T	C	HNRNPCL1	missense	1457	0.88988	0.93084	1457	0.88988	0.93148
X	140993864	T	C	MAGEC1	missense	1457	0.89075	0.93084	1457	0.89075	0.93148
3	97852058	A	G	OR5H1	missense	1457	0.89096	0.93084	1457	0.89096	0.93148
19	56274453	G	A	RFPL4A	missense	1457	0.89156	0.93084	1457	0.89156	0.93148
15	100252744	C	A	MEF2A	missense	1457	0.89185	0.93084	1457	0.89185	0.93148
14	105415229	T	C	AHNAK2	missense	1465	0.89407	0.93251	1465	0.89407	0.93251
16	84227675	T	G	ADAD2	missense	1466	0.89977	0.93782	1466	0.89977	0.93782
7	149419954	G	A	KRBA1	missense	1467	0.90216	0.93968	1467	0.90216	0.93968
19	36002381	C	T	DMKN	missense	1468	0.90319	0.9401	1468	0.90319	0.9401
1	248652011	A	T	OR2T5	missense	1469	0.90882	0.94459	1469	0.90882	0.94459
3	97983492	A	T	OR5H6	missense	1469	0.90933	0.94459	1469	0.90933	0.94459
14	105412009	A	G	AHNAK2	missense	1469	0.90936	0.94459	1469	0.90936	0.94459
X	140993905	C	T	MAGEC1	missense	1472	0.91031	0.94494	1472	0.91031	0.94494
19	56029551	T	C	SSC5D	missense	1473	0.91157	0.94561	1473	0.91157	0.94561
19	41381683	G	T	CYP2A7	nonsense	1474	0.91243	0.94586	1474	0.91243	0.94586
15	89398790	A	C	ACAN	missense	1475	0.91488	0.94727	1475	0.91488	0.94727
11	5862607	C	T	OR52E6	missense	1475	0.91503	0.94727	1475	0.91503	0.94727
X	114541247	A	G	LUZP4	missense	1477	0.91786	0.94955	1477	0.91786	0.94955
16	90095596	A	G	C16orf3	missense	1478	0.91887	0.94996	1478	0.91887	0.94996
X	26212327	T	C	MAGEB6	missense	1479	0.92094	0.95145	1479	0.92094	0.95145
11	89531764	T	C	TRIM49	missense	1480	0.92338	0.95333	1480	0.92338	0.95333
17	74288567	A	C	QRICH2	missense	1481	0.92434	0.95367	1481	0.92434	0.95367
6	31379795	A	G	MICA	missense	1482	0.92557	0.9543	1482	0.92557	0.9543
19	48305646	G	A	TPRX1	missense	1483	0.92666	0.95478	1483	0.92666	0.95478
X	37027600	G	A	FAM47C	missense	1484	0.92749	0.95499	1484	0.92749	0.95499
3	197880168	C	G	FAM157A	missense	1485	0.929	0.95535	1485	0.929	0.95535
17	18380185	G	C	LGALS9C	missense	1485	0.92909	0.95535	1485	0.92909	0.95535
9	21187406	G	C	IFNA4	missense	1487	0.93121	0.95637	1487	0.93121	0.95637
11	193112	C	T	SCGB1C1	missense	1487	0.93147	0.95637	1487	0.93147	0.95637
6	167728775	G	A	UNC93A	missense	1487	0.93232	0.95637	1487	0.93232	0.95637
X	140994031	G	C	MAGEC1	missense	1487	0.93302	0.95637	1487	0.93302	0.95637
9	35811508	A	G	SPAG8	missense	1487	0.93329	0.95637	1487	0.93329	0.95637
7	72413593	T	C	POM121	missense	1487	0.93384	0.95637	1487	0.93384	0.95637
X	148628495	G	A	CXorf40A	missense	1493	0.93548	0.95741	1493	0.93548	0.95741
14	105418535	C	G	AHNAK2	missense	1494	0.9366	0.95791	1494	0.9366	0.95791
1	40236074	A	C	OXCT2	missense	1495	0.93794	0.95865	1496	0.9416	0.96174
6	167728791	G	A	UNC93A	missense	1496	0.93885	0.95893	1495	0.93885	0.95957
14	105418521	G	C	AHNAK2	missense	1497	0.94339	0.96293	1497	0.94339	0.96293
12	50745703	T	G	FAM186A	missense	1498	0.94438	0.9633	1498	0.94438	0.9633
16	90095597	T	C	C16orf3	missense	1499	0.9465	0.96479	1499	0.9465	0.96479
X	140993980	G	C	MAGEC1	missense	1499	0.94711	0.96479	1499	0.94711	0.96479
1	108771721	T	C	NBPF4	missense	1501	0.94819	0.96524	1501	0.94819	0.96524
17	20799119	A	G	CCDC144NL	missense	1502	0.94984	0.96628	1502	0.94984	0.96628
10	102753262	A	C	C10orf2	missense	1503	0.95095	0.96676	1503	0.95095	0.96676
19	41387647	A	G	CYP2A7	missense	1504	0.95347	0.96869	1504	0.95347	0.96869
19	4511580	C	T	PLIN4	missense	1505	0.95416	0.96874	1505	0.95416	0.96874
16	20441077	A	G	ACSM5	missense	1506	0.95516	0.96911	1506	0.95788	0.97067
1	12907284	T	C	HNRNPCL1	missense	1507	0.95705	0.97039	1506	0.95705	0.97067
12	11214455	T	C	TAS2R46	missense	1508	0.95796	0.97067	1506	0.95796	0.97067
1	248084440	T	G	OR2T8	missense	1509	0.96001	0.9709	1509	0.96001	0.9709
19	4512636	A	C	PLIN4	missense	1509	0.96006	0.9709	1509	0.96006	0.9709
X	37027586	A	C	FAM47C	missense	1509	0.9601	0.9709	1509	0.9601	0.9709
1	248436809	G	A	OR2T33	missense	1512	0.96232	0.97251	1512	0.96232	0.97251
19	17088319	G	T	CPAMD8	missense	1513	0.96388	0.97344	1513	0.96388	0.97344
12	11546686	C	T	PRB2	missense	1514	0.96598	0.97467	1514	0.96598	0.97467
3	100170596	T	C	LNP1	missense	1514	0.96759	0.97467	1514	0.96759	0.97467
7	72413581	G	A	POM121	missense	1514	0.96785	0.97467	1514	0.96785	0.97467
10	135438929	T	G	FRG2B	missense	1514	0.96843	0.97467	1514	0.96843	0.97467
14	105415250	G	C	AHNAK2	missense	1514	0.96859	0.97467	1514	0.96859	0.97467
X	140335742	G	C	SPANXC	missense	1514	0.96893	0.97467	1514	0.96893	0.97467
16	1306973	A	G	TPSD1	missense	1520	0.96962	0.97473	1520	0.96962	0.97473
8	10467652	G	C	RP1L1	missense	1521	0.9703	0.97477	1521	0.9703	0.97477
X	8138165	C	G	VCX2	missense	1522	0.97198	0.97581	1522	0.97198	0.97581
X	26212334	A	C	MAGEB6	missense	1523	0.97294	0.97584	1523	0.97294	0.97584
2	233243713	G	C	ALPP	missense	1523	0.97346	0.97584	1523	0.97346	0.97584
12	50745858	T	G	FAM186A	missense	1523	0.97392	0.97584	1523	0.97392	0.97584
X	8138170	C	G	VCX2	missense	1526	0.97731	0.97859	1526	0.97731	0.97859
19	39735106	T	C	IL28B	missense	1527	0.98037	0.98101	1527	0.98037	0.98101
12	11546072	G	T	PRB2	missense	1528	0.98235	0.98235	1528	0.98235	0.98235

## Sheet: PMID 23934111
Results for PMID 23934111 (Epi4K Consortium et al. De novo mutations in epileptic encephalopathies, Nature, 501(7466):217-221, 2013)
	Candidates in red: mutations reported likely functional in this literature.
Genes containing reported casuative mutations in the literature: ALG13,ANK3,CACNA1A,CDKL5,FLNA,GABRA1,GABRB3,GRIN1,GRIN2B,KCNQ2,KCNQ3,KCNT1,MTOR,NEDD4L,PTEN,SCN1A,SCN2A,SCN8A,STXBP1
Candidate						Selecting all the 15 seeds			Excluding genes containing reported casuative mutations from the seeds
Chr	Pos	Ref	Alt	Gene	Type	Rank	p-value	q-value	Rank	p-value	q-value
2	166848563	C	G	SCN1A	missense	1	6.8802e-13	4.5132e-11	1	0.035728	0.20042
2	166903480	G	A	SCN1A	missense	1	7.1712e-13	4.5132e-11	1	0.036822	0.20042
2	166894356	C	T	SCN1A	missense	1	8.2093e-13	4.5132e-11	37	0.040613	0.20412
2	166198975	G	A	SCN2A	missense	1	9.4026e-13	4.5132e-11	43	0.049265	0.21997
2	166852575	G	T	SCN1A	missense	1	2.2654e-12	8.6992e-11	62	0.08277	0.24361
12	52082568	G	A	SCN8A	missense	6	3.0936e-07	9.8996e-06	1	0.019496	0.20042
12	52159534	T	A	SCN8A	missense	7	1.4798e-06	4.0589e-05	46	0.06554	0.23155
9	130438189	G	A	STXBP1	missense	8	5.4626e-06	0.00012448	1	0.014964	0.20042
X	18606157	G	A	CDKL5	missense	8	6.1373e-06	0.00012448	1	0.0026646	0.20042
9	130425622	C	T	STXBP1	missense	8	6.4833e-06	0.00012448	1	0.017257	0.20042
9	130444768	G	A	STXBP1	missense	11	8.1645e-06	0.00013659	1	0.02088	0.20042
9	130434370	C	T	STXBP1	missense	11	8.5369e-06	0.00013659	1	0.02166	0.20042
X	18598064	C	T	CDKL5	missense	13	1.6851e-05	0.00024888	1	0.0065301	0.20042
8	133192493	G	A	KCNQ3	missense	14	1.8397e-05	0.0002523	1	0.0085972	0.20042
20	62076674	C	T	KCNQ2	missense	15	3.7752e-05	0.00048322	1	0.036698	0.20042
20	47990976	G	A	KCNB1	missense	16	0.00011824	0.0014188	1	0.010162	0.20042
19	13414398	C	T	CACNA1A	missense	17	0.00072045	0.0081368	62	0.084004	0.24361
12	13768545	C	A	GRIN2B	missense	18	0.00081101	0.0086508	1	0.0016307	0.20042
11	33308577	G	A	HIPK3	missense	19	0.0012597	0.012729	1	0.016967	0.20042
16	56385396	T	C	GNAO1	missense	20	0.0025586	0.024562	1	0.0045601	0.20042
22	38696896	T	C	CSNK1E	missense	21	0.0039702	0.035672	1	0.03667	0.20042
5	140594621	A	G	PCDHB13	missense	21	0.0041348	0.035672	1	0.0077375	0.20042
7	75959251	G	C	YWHAG	missense	21	0.0042732	0.035672	1	0.0076904	0.20042
1	26448790	A	G	PDIK1L	missense	24	0.0077476	0.060262	46	0.065534	0.23155
11	118348807	C	T	MLL	missense	24	0.0078466	0.060262	1	0.0078466	0.20042
21	45095034	G	T	RRP1B	missense	26	0.010457	0.07722	1	0.013198	0.20042
15	26866564	C	T	GABRB3	missense	27	0.012111	0.08342	1	0.028741	0.20042
9	130981471	G	C	DNM1	missense	27	0.012978	0.08342	1	0.021693	0.20042
5	161322690	C	T	GABRA1	missense	27	0.012991	0.08342	1	0.027083	0.20042
5	14508071	C	T	TRIO	missense	27	0.013034	0.08342	1	0.031751	0.20042
9	140057118	A	C	GRIN1	missense	31	0.013819	0.083801	1	0.037391	0.20042
7	98654887	C	T	SMURF1	missense	31	0.014199	0.083801	1	0.023017	0.20042
10	26446266	A	G	MYO3A	missense	31	0.014403	0.083801	83	0.12696	0.28221
11	35336636	C	T	SLC1A2	missense	34	0.015033	0.084891	1	0.029875	0.20042
10	62023645	T	C	ANK3	missense	35	0.01576	0.086453	62	0.08501	0.24361
9	130982295	G	C	DNM1	missense	36	0.01789	0.093657	1	0.029613	0.20042
16	89598940	T	C	SPG7	missense	36	0.018048	0.093657	1	0.029795	0.20042
1	26764708	G	A	DHDDS	missense	38	0.01976	0.099842	1	0.021533	0.20042
1	112998704	G	A	CTTNBP2NL	missense	39	0.024346	0.11671	1	0.024661	0.20042
X	122778639	T	C	THOC2	missense	39	0.024816	0.11671	1	0.034498	0.20042
5	110819814	G	C	CAMK4	missense	39	0.024923	0.11671	127	0.30712	0.45951
11	99872858	G	A	CNTN5	missense	42	0.026825	0.11841	1	0.037578	0.20042
17	7317982	G	A	NLGN2	missense	42	0.026865	0.11841	46	0.056407	0.23155
1	203696551	T	C	ATP2B4	missense	42	0.027135	0.11841	46	0.06633	0.23155
11	22770673	G	A	GAS2	missense	45	0.028653	0.12225	37	0.0417	0.20412
2	179638787	C	T	TTN	missense	46	0.031807	0.13276	83	0.12716	0.28221
18	9263876	G	A	ANKRD12	missense	47	0.032731	0.13335	1	0.032731	0.20042
10	5242207	G	T	AKR1C4	missense	47	0.034196	0.13335	42	0.04751	0.21719
X	3559896	G	A	PRKX	missense	47	0.034517	0.13335	125	0.28393	0.43611
17	42226361	G	A	C17orf53	missense	47	0.036061	0.13335	1	0.036061	0.20042
5	167922407	C	T	RARS	missense	47	0.036687	0.13335	37	0.040406	0.20412
17	80051289	C	T	FASN	missense	47	0.036777	0.13335	41	0.04445	0.20816
7	86522284	C	T	KIAA1324L	missense	47	0.03681	0.13335	1	0.03681	0.20042
11	120007964	G	C	TRIM29	missense	54	0.037996	0.1351	37	0.042525	0.20412
4	47405630	T	C	GABRB1	missense	55	0.040181	0.14027	61	0.077171	0.2429
2	196682472	C	G	DNAH7	missense	56	0.043984	0.1508	46	0.057022	0.23155
9	3266287	A	G	RFX3	missense	57	0.044966	0.15141	56	0.073955	0.23666
10	89717712	C	T	PTEN	missense	57	0.04585	0.15141	62	0.084272	0.24361
7	15725912	G	A	MEOX2	missense	57	0.046528	0.15141	46	0.064135	0.23155
7	131147981	A	G	MKLN1	missense	60	0.050018	0.15405	46	0.063455	0.23155
12	111748354	G	A	CUX2	missense	60	0.05031	0.15405	46	0.060188	0.23155
2	61719854	T	C	XPO1	missense	60	0.050652	0.15405	56	0.06996	0.23666
1	11204792	C	T	MTOR	missense	60	0.051076	0.15405	44	0.051076	0.22288
18	21044050	A	G	RIOK3	missense	60	0.051349	0.15405	45	0.052883	0.22563
20	30659560	C	T	HCK	missense	65	0.052755	0.15583	104	0.17336	0.31881
19	44254841	C	T	SMG9	missense	66	0.055768	0.16173	46	0.060522	0.23155
9	133543569	C	T	PRDM12	missense	66	0.056436	0.16173	62	0.084645	0.24361
1	204942535	G	A	NFASC	missense	68	0.05742	0.16213	89	0.13569	0.29272
3	113374041	C	T	KIAA2018	missense	69	0.059574	0.16416	46	0.059574	0.23155
15	26866594	T	C	GABRB3	missense	69	0.059849	0.16416	83	0.12788	0.28221
15	26806254	T	C	GABRB3	missense	71	0.061503	0.16632	88	0.1311	0.28604
10	98380294	T	A	PIK3AP1	missense	72	0.070304	0.18585	56	0.070619	0.23666
22	37578625	G	A	C1QTNF6	missense	72	0.070662	0.18585	56	0.073331	0.23666
14	23855757	G	A	MYH6	missense	74	0.071714	0.18607	56	0.071714	0.23666
X	70598867	A	G	TAF1	missense	75	0.075334	0.19059	70	0.09869	0.26897
4	159572990	G	T	RXFP1	missense	75	0.076042	0.19059	74	0.10878	0.27881
9	138671246	C	T	KCNT1	missense	75	0.076436	0.19059	77	0.11457	0.28016
22	50755723	T	C	FAM116B	missense	78	0.079312	0.19523	62	0.079312	0.24361
16	72829019	G	A	ZFHX3	missense	79	0.083647	0.19902	74	0.11024	0.27881
4	113199215	C	T	TIFA	missense	79	0.083775	0.19902	73	0.10551	0.27751
18	55998037	C	G	NEDD4L	missense	79	0.08396	0.19902	90	0.14652	0.30831
2	227973329	C	T	COL4A4	missense	82	0.08518	0.19945	90	0.14862	0.30831
19	50883061	C	T	NR1H2	missense	83	0.089499	0.2028	77	0.11457	0.28016
17	80194050	G	A	SLC16A3	missense	83	0.089715	0.2028	90	0.15922	0.30831
11	3128570	C	T	OSBPL5	missense	83	0.090675	0.2028	77	0.11588	0.28016
X	153678267	C	T	FAM50A	missense	83	0.091521	0.2028	70	0.10086	0.26897
4	39219717	G	C	WDR19	missense	83	0.09241	0.2028	74	0.11036	0.27881
16	19592898	A	G	C16orf62	missense	83	0.093107	0.2028	68	0.093107	0.26289
8	38187086	G	A	WHSC1L1	missense	83	0.0949	0.2028	83	0.12543	0.28221
10	70696723	G	T	DDX50	missense	83	0.095063	0.2028	69	0.095063	0.26452
X	153582817	A	G	FLNA	missense	91	0.096246	0.20307	90	0.16379	0.30831
17	79916868	G	A	NOTUM	missense	92	0.10049	0.20805	70	0.10049	0.26897
15	26828484	T	C	GABRB3	missense	92	0.10077	0.20805	111	0.2047	0.35292
12	71054873	C	T	PTPRR	missense	94	0.10543	0.21534	90	0.15697	0.30831
1	160606986	A	T	SLAMF1	missense	95	0.11095	0.22404	77	0.11942	0.28016
11	45924220	C	T	MAPK8IP1	missense	95	0.11202	0.22404	103	0.17032	0.3175
9	140006436	C	T	DPP7	missense	97	0.1159	0.22941	77	0.11708	0.28016
11	123847971	G	C	OR10S1	missense	98	0.11965	0.23442	77	0.11965	0.28016
3	100328738	T	C	GPR128	missense	99	0.12444	0.23892	90	0.15838	0.30831
9	130707754	C	A	FAM102A	missense	99	0.12444	0.23892	83	0.12444	0.28221
20	5163782	A	G	CDS2	missense	101	0.1302	0.24751	90	0.14485	0.30831
4	169835159	C	T	PALLD	missense	102	0.14288	0.26895	90	0.15933	0.30831
10	12123503	T	C	DHTKD1	missense	103	0.14552	0.27125	90	0.15836	0.30831
9	129957454	C	T	RALGPS1	missense	104	0.14759	0.27247	108	0.18765	0.33054
16	67861220	G	C	TSNAXIP1	missense	105	0.14962	0.27359	108	0.18698	0.33054
3	119338448	C	T	PLA1A	missense	106	0.15131	0.27407	90	0.16107	0.30831
20	1291448	T	G	SDCBP2	missense	107	0.15409	0.27498	117	0.24782	0.40667
19	36220944	T	C	MLL4	missense	107	0.15557	0.27498	90	0.15557	0.30831
14	105849238	G	A	PACS2	missense	107	0.15611	0.27498	110	0.2003	0.34962
4	3257580	G	T	MSANTD1	missense	110	0.16277	0.28194	90	0.16277	0.30831
5	159521013	G	A	PWWP2A	missense	110	0.16299	0.28194	90	0.16299	0.30831
20	31016003	G	A	ASXL1	missense	112	0.1674	0.28627	115	0.22229	0.37113
21	33076194	T	C	SCAF4	missense	112	0.16848	0.28627	104	0.17767	0.31881
10	63964649	T	C	RTKN2	missense	114	0.17485	0.29448	104	0.17485	0.31881
18	43833760	G	C	C18orf25	missense	115	0.17757	0.29647	104	0.17757	0.31881
14	33015396	C	T	AKAP6	missense	116	0.18793	0.31106	121	0.27188	0.42288
7	98609133	G	A	TRRAP	missense	117	0.19104	0.31351	118	0.26358	0.42239
13	20012276	C	T	TPTE2	missense	118	0.19994	0.32533	178	0.81699	0.88125
10	99661350	A	G	CRTAC1	missense	119	0.20587	0.33115	111	0.20587	0.35292
1	74957878	T	C	FPGT	missense	119	0.20697	0.33115	144	0.45437	0.59464
11	71507190	C	T	FAM86C1	missense	121	0.21488	0.34041	113	0.21488	0.3643
3	126270951	G	A	C3orf22	missense	121	0.2163	0.34041	113	0.2163	0.3643
2	73680571	C	T	ALMS1	missense	123	0.22966	0.35812	132	0.34623	0.50361
19	12978336	G	C	MAST1	missense	123	0.23129	0.35812	179	0.82343	0.88201
10	375387	T	C	DIP2C	missense	125	0.23793	0.36546	116	0.23793	0.39381
20	32883309	C	A	AHCY	missense	126	0.24394	0.37171	127	0.30862	0.45951
7	128492656	A	G	FLNC	missense	127	0.24738	0.37399	121	0.27027	0.42288
17	46133892	G	A	NFE2L1	missense	128	0.26058	0.3899	127	0.30873	0.45951
17	40011392	T	A	KLHL11	missense	128	0.26321	0.3899	118	0.26321	0.42239
17	39190691	C	T	KRTAP1-3	missense	128	0.264	0.3899	118	0.264	0.42239
1	24426180	C	T	MYOM3	missense	131	0.27094	0.39426	121	0.27094	0.42288
15	85164211	G	C	ZSCAN2	missense	131	0.27257	0.39426	130	0.33345	0.49248
1	54479959	G	A	LDLRAD1	missense	131	0.27311	0.39426	121	0.27311	0.42288
2	219563637	T	A	STK36	missense	134	0.27559	0.39488	191	0.95014	0.95067
17	73753098	G	A	ITGB4	missense	135	0.28283	0.3978	139	0.39591	0.54687
2	128387277	A	G	MYO7B	missense	135	0.2848	0.3978	144	0.45053	0.59464
1	152800048	C	A	LCE1A	missense	135	0.28503	0.3978	133	0.35451	0.51177
19	12865512	G	A	BEST2	missense	135	0.28592	0.3978	136	0.37786	0.52956
3	12983256	C	T	IQSEC1	missense	139	0.28803	0.39786	135	0.37042	0.52682
19	56487605	G	A	NLRP8	missense	140	0.29179	0.40017	126	0.29179	0.44463
9	32466382	A	G	DDX58	missense	141	0.30351	0.41329	134	0.36403	0.5216
13	60584710	C	T	DIAPH3	missense	142	0.31465	0.42266	131	0.34055	0.49912
12	6709742	G	T	CHD4	missense	142	0.31479	0.42266	136	0.37638	0.52956
3	126708188	G	A	PLXNA1	missense	144	0.33732	0.44976	149	0.46988	0.60548
12	124840010	C	T	NCOR2	missense	145	0.35206	0.46617	143	0.43503	0.5841
8	8234597	C	A	SGK223	missense	146	0.37456	0.49257	169	0.7026	0.79168
6	122720892	A	C	HSF2	missense	147	0.3872	0.50191	144	0.45668	0.59464
19	46973113	C	G	PNMAL1	missense	147	0.38864	0.50191	138	0.38864	0.54071
X	110928268	A	G	ALG13	missense	147	0.38951	0.50191	142	0.41922	0.56683
22	37578612	C	G	C1QTNF6	missense	150	0.39721	0.50843	140	0.40782	0.55707
11	134183844	G	C	GLB1L3	missense	151	0.40689	0.51737	140	0.4091	0.55707
21	45379666	C	T	AGPAT3	missense	152	0.41461	0.52155	144	0.44904	0.59464
12	123444323	C	T	ABCB9	missense	152	0.41561	0.52155	150	0.49643	0.63122
9	115567166	A	T	SNX30	missense	154	0.42634	0.53155	152	0.50929	0.64331
17	39537456	G	A	KRT34	missense	155	0.44943	0.55671	150	0.4955	0.63122
1	34498249	G	A	CSMD2	missense	156	0.45837	0.56415	144	0.45837	0.59464
20	3782964	G	A	CDC25B	missense	157	0.46266	0.5658	155	0.56013	0.69384
19	56569768	G	T	NLRP5	missense	158	0.47551	0.57784	158	0.60275	0.73119
3	48608137	C	T	COL7A1	missense	159	0.50555	0.60724	156	0.59181	0.7253
3	186395575	A	G	HRG	missense	159	0.50603	0.60724	160	0.63812	0.76574
1	22307622	C	T	CELA3B	missense	161	0.51694	0.61647	153	0.52168	0.65465
10	99093641	C	G	FRAT2	missense	162	0.52084	0.61729	158	0.60552	0.73119
22	41652209	T	A	RANGAP1	missense	163	0.52497	0.61837	162	0.65282	0.77371
6	10874941	T	C	GCM2	missense	164	0.53719	0.6289	165	0.68988	0.78917
6	26158510	A	G	HIST1H2BD	missense	165	0.54256	0.62985	156	0.59309	0.7253
5	90106910	G	T	GPR98	missense	165	0.54456	0.62985	175	0.78079	0.85664
5	68578600	T	C	CCDC125	missense	167	0.55365	0.63653	154	0.55365	0.69027
3	186917400	A	G	RTP1	missense	168	0.57541	0.65761	163	0.6677	0.78409
19	49517808	G	A	RUVBL2	missense	169	0.58834	0.66841	169	0.70359	0.79168
12	109292505	A	G	DAO	missense	170	0.60753	0.68615	161	0.64761	0.77231
12	21229427	A	G	SLCO1B7	missense	171	0.61373	0.6891	173	0.74488	0.82668
1	207648175	A	C	CR2	missense	172	0.62301	0.69545	169	0.70509	0.79168
19	5613498	G	A	SAFB2	missense	173	0.63235	0.7018	163	0.66974	0.78409
4	108871525	A	T	CYP2U1	missense	174	0.64503	0.71176	165	0.67944	0.78917
10	95275297	A	C	CEP55	missense	175	0.66061	0.72478	172	0.71633	0.79962
13	41834944	G	A	MTRF1	missense	176	0.67103	0.73203	165	0.69052	0.78917
2	242572944	C	T	THAP4	missense	177	0.68392	0.74187	165	0.68392	0.78917
6	135358048	C	T	HBS1L	missense	178	0.69738	0.75223	176	0.79204	0.86405
3	46722752	C	T	ALS2CL	missense	179	0.73993	0.79367	182	0.86632	0.91392
14	102807759	C	T	ZNF839	missense	180	0.75145	0.80155	174	0.75145	0.82918
9	133569194	A	G	EXOSC2	missense	181	0.75779	0.80384	179	0.82689	0.88201
1	111862840	A	G	CHIA	missense	182	0.7815	0.82444	181	0.85886	0.91105
19	6733288	C	T	GPR108	missense	183	0.81109	0.85098	177	0.81109	0.87982
6	99831632	T	C	COQ3	missense	184	0.8581	0.89324	183	0.87547	0.91853
2	242615569	C	A	DTYMK	missense	184	0.86068	0.89324	186	0.90571	0.93165
1	161641218	A	C	FCGR2B	missense	186	0.87233	0.90047	186	0.90862	0.93165
6	41002538	C	T	UNC5CL	missense	187	0.8832	0.90681	184	0.8832	0.9216
15	72462197	G	A	GRAMD2	missense	188	0.89705	0.91613	185	0.89705	0.93099
14	74060544	A	G	ACOT4	missense	189	0.91135	0.92184	189	0.93754	0.94741
19	42813756	T	C	PRR19	missense	189	0.91224	0.92184	186	0.91224	0.93165
13	21729908	T	C	SKA3	missense	191	0.91724	0.92204	191	0.95067	0.95067
4	98480261	T	C	C4orf37	missense	192	0.9363	0.9363	189	0.9363	0.94741

## Sheet: PMID 23033978
Results for PMID 23033978 (de Ligt J et al. Diagnostic exome sequencing in persons with severe intellectual disability, N Engl J Med, 367(20):1921-1929, 2012)
	Candidates in red: mutations reported as associated with intellectual disability in this literature.
Genes containing reported casuative mutations in the literature: ARFGEF2,ASH1L,DYNC1H1,GATAD2B,GRIN2A,GRIN2B,KIF5C,PCNT,PDHA1,TCF4,TRPC5,TUSC3,SCN2A,VPS13B
Candidate					Selecting all the 15 seeds			Excluding genes containing reported casuative mutations from the seeds
Chr	Pos	Ref	Alt	Gene	Rank	p-value	q-value	Rank	p-value	q-value
2	166231415	G	A	SCN2A	1	5.8168e-12	4.4789e-10	1	3.9261e-05	0.0025914
X	62875372	A	G	ARHGEF9	2	5.2855e-05	0.0020349	1	6.7308e-05	0.0025914
X	62875476	C	T	ARHGEF9	3	0.00043649	0.011203	3	0.00052504	0.013476
10	75602244	C	G	CAMK2G	4	0.0007014	0.013502	4	0.00078366	0.015086
2	179472355	C	A	TTN	5	0.0010202	0.015711	5	0.0011578	0.01783
12	13764781	G	A	GRIN2B	6	0.0017771	0.022807	6	0.0019312	0.024784
2	179398195	C	G	TTN	7	0.0043069	0.042484	7	0.0048629	0.047998
2	99012638	G	T	CNGA3	7	0.0044139	0.042484	7	0.0057695	0.047998
5	153144076	G	A	GRIA1	9	0.0059438	0.04436	7	0.0068568	0.047998
20	47605071	G	A	ARFGEF2	9	0.0061428	0.04436	7	0.0066888	0.047998
18	52896230	C	T	TCF4	9	0.0063644	0.04436	7	0.0067314	0.047998
X	111025264	G	T	TRPC5	9	0.0069132	0.04436	12	0.01099	0.063879
2	149803532	G	A	KIF5C	13	0.0097786	0.05792	12	0.010421	0.063879
5	14390384	A	T	TRIO	14	0.010601	0.058305	12	0.011751	0.063879
5	75993939	A	G	IQGAP2	15	0.012738	0.058608	12	0.013531	0.063879
5	74722239	G	C	COL4A3BP	15	0.012769	0.058608	12	0.013734	0.063879
14	102468883	G	A	DYNC1H1	15	0.013909	0.058608	12	0.015044	0.063879
X	17070559	C	G	REPS2	15	0.01403	0.058608	12	0.014686	0.063879
20	60714850	G	T	PSMA7	15	0.015119	0.058608	12	0.015762	0.063879
16	9928084	G	C	GRIN2A	15	0.015719	0.058608	20	0.017054	0.064827
5	14492731	C	T	TRIO	15	0.015984	0.058608	20	0.01768	0.064827
16	9923342	G	C	GRIN2A	22	0.019631	0.068709	22	0.021276	0.073782
9	134455698	C	T	RAPGEF1	23	0.020536	0.06875	22	0.022039	0.073782
6	130505611	C	T	SAMD3	24	0.030517	0.090185	24	0.030517	0.093321
X	69507667	G	T	PDZD11	24	0.030587	0.090185	24	0.030587	0.093321
8	86126805	G	A	C8orf59	24	0.031511	0.090185	24	0.031511	0.093321
17	61432669	C	T	TANC2	24	0.03204	0.090185	27	0.03284	0.093654
19	12822117	C	G	TNPO2	24	0.033949	0.090185	28	0.03611	0.098573
X	108635306	C	T	GUCY2F	24	0.033966	0.090185	28	0.037125	0.098573
21	47817316	G	A	PCNT	30	0.037346	0.095855	30	0.041083	0.10545
6	13283705	C	T	PHACTR1	31	0.042757	0.1062	31	0.042757	0.1062
6	10910432	A	T	SYCP2L	32	0.049727	0.11966	32	0.049727	0.11966
13	48921977	T	C	RB1	33	0.055508	0.12952	33	0.059176	0.13665
1	52231512	C	T	OSBPL9	34	0.059992	0.13586	33	0.061599	0.13665
11	124829880	T	G	CCDC15	35	0.062114	0.13665	33	0.062114	0.13665
X	129804116	C	T	ENOX2	36	0.06399	0.13687	36	0.065334	0.13974
12	54756536	G	C	GPR84	37	0.068901	0.14001	37	0.068901	0.14211
4	153884006	G	C	FHDC1	37	0.069095	0.14001	37	0.070131	0.14211
X	15311318	G	A	ASB11	39	0.074111	0.14632	39	0.077691	0.15339
18	19348703	G	A	MIB1	40	0.076666	0.14758	40	0.082988	0.15654
15	65491140	C	T	CILP	41	0.084233	0.15168	40	0.084709	0.15654
9	79324774	C	T	PRUNE2	41	0.084285	0.15168	40	0.088305	0.15654
6	79672902	A	C	PHIP	41	0.086285	0.15168	40	0.091199	0.15654
1	153785737	G	A	GATAD2B	41	0.086673	0.15168	40	0.087585	0.15654
2	232123777	G	A	ARMC9	45	0.091485	0.15506	40	0.091485	0.15654
X	79282315	T	A	TBX22	45	0.093136	0.15506	46	0.096451	0.16145
5	75998391	G	A	IQGAP2	45	0.094644	0.15506	47	0.099638	0.16207
X	19369513	G	A	PDHA1	48	0.099994	0.16041	47	0.10138	0.16207
12	49087376	G	A	CCNT1	49	0.10314	0.16207	47	0.10314	0.16207
20	62127325	C	T	EEF1A2	50	0.11341	0.17465	50	0.11341	0.17465
15	65489529	C	G	CILP	51	0.11964	0.18064	51	0.12029	0.18162
8	15531286	A	G	TUSC3	52	0.12486	0.18489	52	0.13712	0.20304
16	53472982	G	T	RBL2	53	0.14601	0.21213	53	0.14912	0.21665
21	47845836	G	A	PCNT	54	0.14911	0.21261	54	0.16301	0.22828
10	28824551	C	T	WAC	55	0.15945	0.22324	54	0.16401	0.22828
X	14877419	A	G	FANCB	56	0.16359	0.22493	54	0.16602	0.22828
6	33402928	G	A	SYNGAP1	57	0.17001	0.22643	58	0.1965	0.26088
14	75323691	C	T	PROX2	57	0.17056	0.22643	57	0.17942	0.24238
X	13825830	C	G	GPM6B	59	0.19389	0.25304	59	0.20585	0.26865
12	57593092	C	G	LRP1	60	0.22844	0.29317	60	0.23921	0.30668
1	155450491	C	A	ASH1L	61	0.23404	0.29543	60	0.24295	0.30668
2	1891259	C	T	MYT1L	62	0.27936	0.34695	62	0.29837	0.37055
4	170359295	T	G	NEK1	63	0.32849	0.40148	63	0.33687	0.41173
X	134714009	A	G	DDX26B	64	0.3616	0.43505	64	0.3616	0.43505
17	39623313	C	T	KRT32	65	0.38247	0.45309	65	0.3901	0.45901
X	110928268	A	G	ALG13	66	0.38951	0.45442	65	0.39344	0.45901
10	129690984	A	T	CLRN3	67	0.40886	0.46989	67	0.40886	0.46989
X	117043848	G	C	KLHL13	68	0.41908	0.47454	68	0.42401	0.48013
6	42974252	C	T	PPP2R5D	69	0.46197	0.51553	69	0.48627	0.54265
9	32421008	C	T	ACO1	70	0.52128	0.5734	70	0.54497	0.59946
4	79460480	C	T	FRAS1	71	0.58114	0.63025	71	0.58114	0.63025
19	38103199	G	A	ZNF540	72	0.59332	0.63452	72	0.60015	0.64182
18	29790514	A	G	MEP1B	73	0.732	0.77211	73	0.7378	0.77822
5	79733643	C	T	ZFYVE16	74	0.81576	0.84039	75	0.83705	0.85937
20	57829608	G	A	ZNF831	74	0.81856	0.84039	74	0.81856	0.85174
5	153429439	A	G	MFAP3	76	0.88867	0.90037	76	0.88867	0.90037
8	100789121	G	A	VPS13B	77	0.90794	0.90794	77	0.91412	0.91412

## Sheet: PMID 23020937
Results for PMID 23020937 (Rauch A et al. Range of genetic mutations associated with severe non-syndromic sporadic intellectual disability: an exome sequencing study, Lancet, 380(9854):1674-1682, 2012)
	Candidates in red: mutations reported causative or possible causative in this literature.
Genes containing reported casuative mutations in the literature: CUX2,DEAF1,EIF2C1,IQSEC2,KCNQ3,NAA10,SATB2,SCN2A,SCN8A,SETBP1,SETD5,SLC2A1,STAG1,STXBP1,TCF4,ZNF238
Candidate						Selecting all the 15 seeds			Excluding genes containing reported casuative mutations from the seeds
Chr	Pos	Ref	Alt	Gene	Type	Rank	p-value	q-value	Rank	p-value	q-value
2	166201311	C	T	SCN2A	missense	1	8.7713e-13	1.1052e-10	1	3.9343e-05	0.0037691
12	52200120	G	A	SCN8A	missense	2	4.2487e-07	2.6767e-05	3	0.00022954	0.0096408
8	133192493	G	A	KCNQ3	missense	3	1.8397e-05	0.00076192	1	5.9827e-05	0.0037691
9	130420659	G	A	STXBP1	missense	3	2.4188e-05	0.00076192	17	0.03641	0.169
9	130422363	G	C	STXBP1	missense	5	7.1593e-05	0.0018041	46	0.085019	0.21878
1	211093374	C	T	KCNH1	missense	6	0.0034543	0.07254	4	0.0083705	0.15117
13	42740663	C	A	DGKH	missense	7	0.0057237	0.10303	4	0.0075045	0.15117
1	36359331	T	C	EIF2C1	missense	8	0.0070733	0.1047	4	0.0070733	0.15117
X	69669655	C	T	DLG3	nonsense	8	0.0098354	0.1047	4	0.014445	0.15117
X	46943984	G	A	RGN	missense	8	0.011424	0.1047	4	0.01365	0.15117
2	233750061	C	T	NGEF	missense	8	0.011768	0.1047	4	0.015609	0.15117
X	106116921	G	A	TBC1D8B	missense	8	0.012183	0.1047	4	0.012183	0.15117
17	7096298	G	A	DLG4	missense	8	0.012347	0.1047	4	0.019196	0.15117
2	200213455	A	C	SATB2	missense	8	0.012701	0.1047	4	0.017097	0.15117
4	155163839	T	A	DCHS2	missense	8	0.013404	0.1047	4	0.014018	0.15117
2	80801317	G	T	CTNNA2	missense	8	0.014907	0.1047	17	0.024131	0.169
X	105179219	A	G	NRK	missense	8	0.015499	0.1047	4	0.015499	0.15117
X	129267348	C	A	AIFM1	missense	8	0.016329	0.1047	17	0.024161	0.169
10	75883653	C	T	AP3M1	missense	8	0.016709	0.1047	4	0.016709	0.15117
15	34102815	G	A	RYR3	missense	8	0.017546	0.1047	17	0.029564	0.169
1	244218559	C	G	ZNF238	missense	8	0.018279	0.1047	4	0.018279	0.15117
22	36680197	C	T	MYH9	missense	8	0.018281	0.1047	17	0.045512	0.169
10	93605618	T	C	TNKS2	missense	23	0.020345	0.11145	17	0.026179	0.169
1	23403725	A	G	KDM1A	missense	24	0.022062	0.11583	17	0.02768	0.169
X	148038132	C	T	AFF2	missense	25	0.030065	0.14671	17	0.039079	0.169
1	40535913	C	T	CAP1	missense	25	0.034162	0.14671	17	0.050569	0.169
1	43396356	G	A	SLC2A1	missense	25	0.037284	0.14671	17	0.04839	0.169
8	65527712	G	A	CYP7B1	missense	25	0.038852	0.14671	17	0.049031	0.169
18	42531079	A	T	SETBP1	nonsense	25	0.038955	0.14671	17	0.038955	0.169
8	65527753	T	G	CYP7B1	missense	25	0.039432	0.14671	17	0.049748	0.169
6	18207669	A	G	KDM1B	missense	25	0.039917	0.14671	17	0.039917	0.169
11	132016201	C	T	NTM	missense	25	0.040073	0.14671	17	0.053435	0.169
18	53070725	G	A	TCF4	missense	25	0.040594	0.14671	17	0.050459	0.169
15	101567474	C	G	LRRK1	missense	25	0.042442	0.14671	17	0.048947	0.169
7	117417591	G	A	CTTNBP2	missense	25	0.043483	0.14671	17	0.052176	0.169
10	5435982	G	A	TUBAL3	missense	25	0.044017	0.14671	17	0.046912	0.169
X	53277315	G	A	IQSEC2	nonsense	25	0.045855	0.14671	17	0.045855	0.169
1	205492413	C	T	CDK18	missense	25	0.046468	0.14671	17	0.054665	0.169
12	104118819	T	A	STAB2	missense	25	0.046469	0.14671	17	0.056519	0.169
X	49855504	G	A	CLCN5	missense	25	0.047719	0.14671	44	0.06168	0.17663
X	10107537	C	T	WWC3	missense	25	0.047739	0.14671	17	0.047739	0.169
8	144946040	G	C	EPPK1	missense	42	0.049808	0.14742	17	0.049808	0.169
12	111748354	G	A	CUX2	missense	42	0.05031	0.14742	17	0.055428	0.169
X	71406370	G	A	PIN4	missense	44	0.056963	0.16149	17	0.056963	0.169
X	103349660	A	G	MCART6	missense	44	0.057676	0.16149	17	0.057676	0.169
15	59500942	C	T	MYO1E	missense	46	0.062564	0.17137	46	0.085072	0.21878
1	205901016	G	A	SLC26A9	missense	47	0.066868	0.17926	52	0.10133	0.24042
15	34078128	A	T	RYR3	missense	48	0.068821	0.18065	55	0.10954	0.24129
6	32097070	C	T	FKBPL	missense	49	0.073606	0.18927	45	0.077259	0.21632
17	74934215	G	A	MGAT5B	missense	50	0.078629	0.19814	46	0.081301	0.21878
X	151820087	G	T	GABRQ	missense	51	0.081913	0.20012	52	0.10304	0.24042
3	112710159	G	A	GTPBP8	missense	51	0.082591	0.20012	50	0.087354	0.22013
1	42921593	G	A	ZMYND12	missense	53	0.085081	0.20227	46	0.085081	0.21878
10	82036154	C	T	MAT1A	missense	54	0.089651	0.20918	51	0.097184	0.2401
11	686871	T	G	DEAF1	missense	55	0.092788	0.21126	59	0.11564	0.24697
5	77437007	A	C	AP3B1	nonsense	55	0.093894	0.21126	62	0.13311	0.27052
X	12735799	G	A	FRMPD4	missense	57	0.09782	0.21271	60	0.12965	0.2678
X	102192698	C	A	RAB40AL	missense	57	0.10142	0.21271	60	0.12798	0.2678
17	42290219	C	T	UBTF	missense	57	0.10211	0.21271	55	0.11107	0.24129
X	71932647	T	C	PHKA1	missense	57	0.10289	0.21271	55	0.10907	0.24129
2	47748464	T	G	KCNK12	missense	57	0.10298	0.21271	52	0.10298	0.24042
X	123680865	G	A	ODZ1	missense	62	0.10693	0.21732	55	0.10693	0.24129
3	37053313	A	G	MLH1	missense	63	0.11348	0.22509	66	0.14909	0.28463
1	46521491	C	T	PIK3R3	missense	63	0.11433	0.22509	63	0.1385	0.27267
3	136240090	T	C	STAG1	missense	65	0.13074	0.25344	63	0.13766	0.27267
X	153197564	G	A	NAA10	missense	66	0.13554	0.25875	65	0.14658	0.28413
3	195595244	C	T	TNK2	missense	67	0.13832	0.26013	70	0.18788	0.33819
2	240961655	T	C	NDUFA10	missense	68	0.15404	0.28543	67	0.16438	0.3015
5	70754419	G	T	BDP1	missense	69	0.15812	0.28874	67	0.16499	0.3015
X	153171436	C	T	AVPR2	missense	70	0.16083	0.28949	71	0.20898	0.37086
7	45016587	G	T	MYO1G	missense	71	0.16511	0.29301	67	0.16511	0.3015
X	77150937	C	T	MAGT1	missense	72	0.17505	0.30633	76	0.25368	0.42058
2	29449867	G	T	ALK	missense	73	0.19802	0.34179	74	0.24384	0.40966
17	38935849	C	G	KRT27	missense	74	0.21476	0.36567	72	0.23536	0.40701
4	155157850	A	C	DCHS2	missense	75	0.23565	0.38664	74	0.24376	0.40966
11	56380976	C	T	OR5M1	missense	75	0.23581	0.38664	72	0.23581	0.40701
13	99549847	G	A	DOCK9	missense	75	0.23628	0.38664	77	0.25879	0.42347
21	34632925	G	C	IFNAR2	missense	78	0.25259	0.40803	79	0.28792	0.45922
X	21450899	G	C	CNKSR2	missense	79	0.26804	0.4275	78	0.27199	0.43936
5	170380684	A	G	RANBP17	missense	80	0.29768	0.46743	83	0.34278	0.51795
19	52869986	G	C	ZNF610	missense	80	0.30049	0.46743	80	0.31421	0.49487
X	84502598	G	A	ZNF711	missense	82	0.309	0.47481	81	0.32369	0.50352
6	158359758	A	G	SNX9	missense	83	0.3137	0.47622	85	0.3808	0.55341
X	107420072	C	A	COL4A6	missense	84	0.32259	0.48304	83	0.3453	0.51795
12	104100571	C	T	STAB2	missense	84	0.32586	0.48304	85	0.37563	0.55341
X	101912911	A	G	GPRASP1	missense	86	0.33379	0.48904	82	0.33452	0.51402
5	70806280	A	G	BDP1	missense	87	0.36886	0.53422	85	0.38212	0.55341
10	91497153	A	G	KIF20B	missense	88	0.41084	0.58741	91	0.44823	0.62063
7	148801180	A	G	ZNF425	missense	88	0.41491	0.58741	89	0.43548	0.61433
16	84030873	T	G	NECAB2	missense	90	0.42362	0.59307	88	0.42362	0.60655
X	152106692	A	G	ZNF185	missense	91	0.43881	0.60758	89	0.43881	0.61433
11	67430829	C	T	ALDH3B2	missense	92	0.46649	0.63888	92	0.4743	0.64322
3	9490270	C	T	SETD5	nonsense	93	0.47476	0.64322	92	0.47476	0.64322
X	50052764	C	G	CCNB3	missense	94	0.50897	0.68223	94	0.52867	0.70295
X	13337189	T	A	ATXN3L	nonsense	95	0.51774	0.68668	96	0.5357	0.7031
X	114424523	C	G	RBMXL3	missense	96	0.53	0.69563	94	0.53	0.70295
7	103969467	C	G	LHFPL3	missense	97	0.54878	0.70201	97	0.54878	0.70576
6	167585730	C	G	TCP10L2	missense	97	0.54893	0.70201	97	0.54893	0.70576
4	69796274	T	C	UGT2A3	missense	97	0.55158	0.70201	99	0.56168	0.71486
X	131212457	G	A	FRMD7	missense	100	0.5645	0.71126	102	0.65401	0.8079
4	69795616	G	A	UGT2A3	missense	101	0.57947	0.72291	100	0.58969	0.74301
19	54778620	G	A	LILRB2	missense	102	0.5993	0.74031	103	0.66667	0.80912
19	54782846	T	A	LILRB2	missense	103	0.62115	0.75985	105	0.68359	0.81383
16	84027969	C	T	NECAB2	missense	104	0.63432	0.7685	101	0.63432	0.79133
1	230898493	A	G	CAPN9	missense	105	0.6464	0.7755	103	0.66785	0.80912
15	101523777	G	T	LRRK1	missense	105	0.6524	0.7755	107	0.70043	0.81717
X	37028924	C	T	FAM47C	missense	107	0.68465	0.80107	105	0.68465	0.81383
X	153035566	G	A	PLXNB3	missense	107	0.68664	0.80107	114	0.76938	0.85037
8	144941781	G	A	EPPK1	nonsense	109	0.69433	0.80262	107	0.69433	0.81717
X	106171681	G	A	CLDN2	missense	110	0.72029	0.8166	109	0.73099	0.8325
X	84362904	G	C	SATL1	missense	110	0.72081	0.8166	109	0.72081	0.8325
2	31428090	G	A	CAPN14	missense	110	0.73251	0.8166	109	0.73339	0.8325
X	140984824	G	A	MAGEC3	missense	110	0.74154	0.8166	112	0.74154	0.83424
X	101911960	G	A	GPRASP1	missense	110	0.74778	0.8166	113	0.74875	0.83489
X	9863621	C	T	SHROOM2	missense	110	0.75174	0.8166	122	0.85352	0.8731
21	34635708	C	T	IFNAR2	missense	110	0.75179	0.8166	115	0.80148	0.85582
1	180897658	G	A	KIAA1614	missense	117	0.78669	0.8437	115	0.78669	0.85582
X	132092479	C	A	HS6ST2	missense	117	0.79573	0.8437	115	0.79819	0.85582
X	35989822	T	C	CXorf22	missense	117	0.79838	0.8437	115	0.79838	0.85582
X	57936064	A	T	ZXDA	missense	117	0.80592	0.8437	119	0.82466	0.86618
X	102318003	A	G	BEX1	missense	117	0.81175	0.8437	122	0.86617	0.8731
19	52869359	G	A	ZNF610	missense	117	0.81692	0.8437	121	0.83455	0.86903
1	86838189	T	G	ODF2L	missense	123	0.82493	0.84505	119	0.82493	0.86618
19	12060208	T	A	ZNF700	missense	124	0.83892	0.85245	122	0.85577	0.8731
2	234394496	C	T	USP40	missense	125	0.85524	0.86208	122	0.86331	0.8731
3	38134300	G	C	DLEC1	missense	126	0.93108	0.93108	126	0.93491	0.93491

## Sheet: Statistical results
Statistical results for selecting all the seed genes
Data set	Total number of mutations	Total number of disease mutations	Number of casuative mutations ranked among		p-value of Fisher's exact test		p-value of Wilcoxon test
			Top 10	Top 20	Top 10	Top 20
PMID 22495306	214	2	2	2	0.001974	0.008337	0.007616
PMID 22495309	154	41	8	14	0.0004207	1.548e-05	8.026e-09
PMID 22495311	107	5	3	4	0.00545	0.004111	0.00219
PMID 22542183	1528	134	4	6	0.007821	0.005623	< 2.2E-16
PMID 23934111	192	30	10	17	2.033e-09	1.235e-13	1.191e-11
PMID 23033978	77	16	3	8	0.3427	0.01902	0.03016
PMID 23020937	126	17	6	7	0.0003793	0.006361	2.63e-05
Statistical results for excluding genes containing reported casuative mutations from the seeds
Data set	Total number of mutations	Total number of disease mutations	Number of casuative mutations ranked among		p-value of Fisher's exact test		p-value of Wilcoxon test
			Top 10	Top 20	Top 10	Top 20
PMID 22495306	214	2	2	2	0.001974	0.008337	0.00919
PMID 22495309	154	41	7	13	0.003852	0.0001223	1.098e-07
PMID 22495311	107	5	3	4	0.00545	0.004111	0.00219
PMID 22542183	1528	134	4	8	0.007821	0.0001451	< 2.2E-16
PMID 23934111	192	30	4	9	0.05201	0.0008758	4.889e-08
PMID 23033978	77	16	4	8	0.12	0.01902	0.03565
PMID 23020937	126	17	4	6	0.02915	0.02969	6.018e-05
